# Supplementary material for: miR‐204 downregulates EphB2 in aging mouse hippocampal neurons
Source: Aging Cell. 2016 Jan 22;15(2):380–8. doi: 10.1111/acel.12444 (PMC4783348; doi:10.1111/acel.12444)
Supplement: Supplementary file 7 — Table S2 Excel file for miRNA raw reads and normalized read counts. [file ACEL-15-380-s007.xlsx]

## Sheet: miRNA raw reads
miRbase.ID	2 months	6 months	18 months		2 months	6 months	18 months		SUM
mmu-miR-1298-5p	2910	2868	2981		1	1	1		3
mmu-miR-1968-3p	0	0	0		0	0	0		0
mmu-miR-7b-5p	21	20	49		1	1	1		3
mmu-miR-29c-5p	7	6	32		0	0	1		1
mmu-miR-3076-3p	0	0	2		0	0	0		0
mmu-miR-486-3p	2	1	4		0	0	0		0
mmu-miR-615-3p	0	0	0		0	0	0		0
mmu-miR-1843-5p	774	1039	750		1	1	1		3
mmu-let-7e-3p	3	7	16		0	0	1		1
mmu-miR-496-5p	2	0	0		0	0	0		0
mmu-miR-374-5p	3	11	19		0	1	1		2
mmu-miR-5117-3p	16	21	41		1	1	1		3
mmu-miR-3096-3p	0	0	0		0	0	0		0
mmu-miR-351-5p	86	80	131		1	1	1		3
mmu-miR-1954	0	0	0		0	0	0		0
mmu-miR-30b-3p	31	35	32		1	1	1		3
mmu-miR-1956	0	0	0		0	0	0		0
mmu-miR-1839-5p	966	1096	450		1	1	1		3
mmu-miR-30a-3p	806	1032	788		1	1	1		3
mmu-miR-467c-3p	0	0	0		0	0	0		0
mmu-miR-1953	0	0	0		0	0	0		0
mmu-miR-125b-5p	13587	16293	46495		1	1	1		3
mmu-miR-194-2-3p	0	0	0		0	0	0		0
mmu-miR-17-5p	25	19	27		1	1	1		3
mmu-miR-758-3p	125	166	251		1	1	1		3
mmu-miR-340-5p	975	1629	1016		1	1	1		3
mmu-miR-5134	0	0	0		0	0	0		0
mmu-miR-350-3p	6	6	26		0	0	1		1
mmu-miR-125b-2-3p	559	608	310		1	1	1		3
mmu-miR-653-3p	0	0	0		0	0	0		0
mmu-miR-202-5p	0	0	1		0	0	0		0
mmu-miR-142-3p	11	15	11		1	1	1		3
mmu-miR-764-3p	88	77	85		1	1	1		3
mmu-miR-1935	0	0	0		0	0	0		0
mmu-miR-466g	0	0	0		0	0	0		0
mmu-miR-466k	0	0	0		0	0	0		0
mmu-miR-3105-3p	4	5	6		0	0	0		0
mmu-miR-122-5p	1	0	0		0	0	0		0
mmu-miR-1188-5p	2	0	0		0	0	0		0
mmu-miR-146b-5p	10195	12967	11083		1	1	1		3
mmu-miR-7a-2-3p	7	5	29		0	0	1		1
mmu-miR-878-5p	0	0	0		0	0	0		0
mmu-miR-193-3p	8	30	16		0	1	1		2
mmu-miR-467e-5p	8	4	4		0	0	0		0
mmu-miR-361-3p	8	2	15		0	0	1		1
mmu-miR-500-5p	0	0	1		0	0	0		0
mmu-miR-341-3p	971	1275	845		1	1	1		3
mmu-miR-101b-5p	0	0	1		0	0	0		0
mmu-miR-1a-1-5p	0	0	0		0	0	0		0
mmu-miR-501-3p	99	97	436		1	1	1		3
mmu-miR-146a-5p	3945	4587	4782		1	1	1		3
mmu-miR-668-5p	0	0	0		0	0	0		0
mmu-miR-7a-1-3p	46	46	76		1	1	1		3
mmu-miR-466d-5p	0	0	1		0	0	0		0
mmu-miR-3097-5p	0	0	0		0	0	0		0
mmu-miR-1968-5p	1	2	1		0	0	0		0
mmu-miR-217-3p	1	0	0		0	0	0		0
mmu-miR-26a-2-3p	4	2	2		0	0	0		0
mmu-miR-494-5p	0	0	0		0	0	0		0
mmu-miR-451	260	274	432		1	1	1		3
mmu-miR-297c-3p_mmu-miR-297b-3p_mmu-miR-297a-3p	1	0	0		0	0	0		0
mmu-miR-3091-3p	0	0	0		0	0	0		0
mmu-miR-221-5p	697	1085	1212		1	1	1		3
mmu-miR-5617-3p	0	0	0		0	0	0		0
mmu-miR-1912-3p	203	185	168		1	1	1		3
mmu-miR-301a-3p	2002	2738	1807		1	1	1		3
mmu-miR-490-5p	6	10	7		0	1	0		1
mmu-miR-26a-5p	346421	455142	287889		1	1	1		3
mmu-miR-802-3p	0	0	0		0	0	0		0
mmu-miR-5627-3p	1	0	0		0	0	0		0
mmu-miR-487b-3p	411	412	265		1	1	1		3
mmu-miR-127-3p	160735	183997	251947		1	1	1		3
mmu-miR-24-3p	158	122	1514		1	1	1		3
mmu-miR-365-3p	6	15	37		0	1	1		2
mmu-miR-5709	0	0	1		0	0	0		0
mmu-miR-425-3p	10	14	22		1	1	1		3
mmu-miR-224-5p	1	4	3		0	0	0		0
mmu-miR-3099-3p	48	53	35		1	1	1		3
mmu-miR-199b-3p_mmu-miR-199a-3p	113	95	325		1	1	1		3
mmu-miR-15a-5p	189	246	145		1	1	1		3
mmu-miR-3087-5p	0	0	0		0	0	0		0
mmu-miR-301b-3p	57	74	66		1	1	1		3
mmu-miR-674-3p	5	15	19		0	1	1		2
mmu-miR-485-3p	1	0	13		0	0	1		1
mmu-miR-495-5p	1	0	1		0	0	0		0
mmu-miR-183-5p	753	1396	3234		1	1	1		3
mmu-miR-182-5p	75	131	224		1	1	1		3
mmu-miR-92a-3p	1465	1514	3604		1	1	1		3
mmu-miR-9-3p	388	484	367		1	1	1		3
mmu-miR-181c-5p	9101	8217	8089		1	1	1		3
mmu-miR-429-3p	29	29	48		1	1	1		3
mmu-miR-329-3p	2	4	4		0	0	0		0
mmu-miR-3095-3p	0	0	0		0	0	0		0
mmu-miR-412-5p	1	2	5		0	0	0		0
mmu-miR-1983	56	26	24		1	1	1		3
mmu-miR-491-3p	2	2	2		0	0	0		0
mmu-miR-423-3p	56	55	64		1	1	1		3
mmu-miR-3074-2-3p	97	143	83		1	1	1		3
mmu-miR-344c-5p	0	1	0		0	0	0		0
mmu-miR-19b-1-5p	0	1	0		0	0	0		0
mmu-miR-3108-5p	0	0	0		0	0	0		0
mmu-miR-346-3p	0	0	0		0	0	0		0
mmu-miR-466m-3p	0	0	0		0	0	0		0
mmu-miR-218-5p	6323	6967	5565		1	1	1		3
mmu-miR-146a-3p	0	0	0		0	0	0		0
mmu-miR-672-5p	64	34	89		1	1	1		3
mmu-miR-20b-3p	0	0	0		0	0	0		0
mmu-miR-411-5p	22677	24666	13919		1	1	1		3
mmu-miR-669c-5p	1	0	2		0	0	0		0
mmu-miR-3473b	6	6	9		0	0	0		0
mmu-miR-32-3p	2	1	3		0	0	0		0
mmu-miR-7a-5p	43	28	231		1	1	1		3
mmu-miR-30d-3p	211	272	167		1	1	1		3
mmu-miR-871-5p	0	0	0		0	0	0		0
mmu-miR-210-5p	5	11	7		0	1	0		1
mmu-miR-223-5p	2	0	4		0	0	0		0
mmu-miR-34a-5p	109	105	237		1	1	1		3
mmu-miR-3083-5p	6	1	5		0	0	0		0
mmu-miR-1193-3p	12	15	10		1	1	1		3
mmu-miR-1231-3p	0	0	0		0	0	0		0
mmu-miR-135a-5p	170	248	224		1	1	1		3
mmu-miR-3109-3p	0	0	0		0	0	0		0
mmu-miR-181b-5p	3556	4070	5555		1	1	1		3
mmu-miR-3101-5p	1	2	0		0	0	0		0
mmu-miR-23b-3p	2904	3622	4496		1	1	1		3
mmu-miR-712-5p	0	0	4		0	0	0		0
mmu-miR-322-5p	460	478	270		1	1	1		3
mmu-miR-1199-5p	1	0	2		0	0	0		0
mmu-miR-153-3p	11001	17326	7913		1	1	1		3
mmu-miR-5620-3p	0	0	0		0	0	0		0
mmu-miR-31-3p	1	1	10		0	0	1		1
mmu-miR-542-5p	1	0	1		0	0	0		0
mmu-miR-3102-3p.2-3p	0	3	10		0	0	1		1
mmu-miR-342-3p	1637	1792	4441		1	1	1		3
mmu-miR-1964-5p	0	0	0		0	0	0		0
mmu-miR-384-3p	342	625	390		1	1	1		3
mmu-miR-503-5p	0	0	0		0	0	0		0
mmu-miR-378b	12	14	9		1	1	0		2
mmu-miR-467a-5p	18	24	16		1	1	1		3
mmu-miR-325-3p	18	18	21		1	1	1		3
mmu-miR-3080-5p	0	0	0		0	0	0		0
mmu-miR-339-3p	19	18	14		1	1	1		3
mmu-miR-143-3p	18476	19527	15115		1	1	1		3
mmu-miR-23a-3p	1221	1749	1849		1	1	1		3
mmu-miR-214-3p	1	1	4		0	0	0		0
mmu-miR-181a-5p	35829	40088	57633		1	1	1		3
mmu-miR-5619-5p	0	0	0		0	0	0		0
mmu-miR-18b-5p	0	0	0		0	0	0		0
mmu-miR-551b-5p	1	1	3		0	0	0		0
mmu-miR-196b-5p	0	0	0		0	0	0		0
mmu-miR-22-3p	99380	107561	72974		1	1	1		3
mmu-miR-298-5p	1379	1246	436		1	1	1		3
mmu-miR-1955-3p	2	1	0		0	0	0		0
mmu-miR-299-3p	12	15	5		1	1	0		2
mmu-miR-323-3p	41	31	55		1	1	1		3
mmu-miR-3098-3p	0	0	1		0	0	0		0
mmu-miR-379-5p	90	63	284		1	1	1		3
mmu-miR-143-5p	15	8	11		1	0	1		2
mmu-miR-187-5p	6	18	50		0	1	1		2
mmu-miR-212-3p	184	188	233		1	1	1		3
mmu-miR-670-5p	0	0	2		0	0	0		0
mmu-miR-107-3p	131	97	275		1	1	1		3
mmu-miR-743b-3p	0	0	0		0	0	0		0
mmu-let-7c-1-3p	3	0	2		0	0	0		0
mmu-miR-652-3p	92	117	402		1	1	1		3
mmu-miR-29a-5p	11	23	31		1	1	1		3
mmu-miR-195-3p	28	28	30		1	1	1		3
mmu-miR-547-3p	8	12	9		0	1	0		1
mmu-miR-500-3p	7	11	11		0	1	1		2
mmu-miR-376b-3p	89	142	66		1	1	1		3
mmu-miR-137-3p	95	151	123		1	1	1		3
mmu-miR-3066-3p	0	1	1		0	0	0		0
mmu-miR-881-3p	0	0	0		0	0	0		0
mmu-miR-205-5p	1	0	1		0	0	0		0
mmu-miR-3106-3p	2	0	0		0	0	0		0
mmu-miR-3057-5p	18	15	44		1	1	1		3
mmu-miR-3471	0	0	0		0	0	0		0
mmu-miR-330-5p	4483	5974	3684		1	1	1		3
mmu-miR-200b-3p	42	37	66		1	1	1		3
mmu-miR-3092-3p	0	0	0		0	0	0		0
mmu-miR-331-5p	7	3	5		0	0	0		0
mmu-let-7i-5p	29492	33876	25056		1	1	1		3
mmu-miR-466n-5p	0	0	0		0	0	0		0
mmu-miR-5627-5p	0	0	0		0	0	0		0
mmu-miR-133b-5p	0	0	0		0	0	0		0
mmu-miR-2137	0	0	0		0	0	0		0
mmu-miR-128-3p	20684	24664	16675		1	1	1		3
mmu-miR-1224-5p	110	116	96		1	1	1		3
mmu-miR-5121	0	0	0		0	0	0		0
mmu-miR-155-3p	0	0	0		0	0	0		0
mmu-miR-1b-5p	0	0	15		0	0	1		1
mmu-miR-5618-5p	0	0	0		0	0	0		0
mmu-miR-149-5p	104	112	308		1	1	1		3
mmu-miR-543-5p	8	13	15		0	1	1		2
mmu-miR-532-3p	1	3	8		0	0	0		0
mmu-miR-191-3p	13	14	3		1	1	0		2
mmu-miR-874-3p	1612	2303	2670		1	1	1		3
mmu-miR-1982.1-3p	0	0	1		0	0	0		0
mmu-miR-664-5p	22	42	39		1	1	1		3
mmu-miR-204-3p	0	0	0		0	0	0		0
mmu-miR-126-5p	21702	26795	14909		1	1	1		3
mmu-miR-193-5p	0	0	1		0	0	0		0
mmu-miR-673-5p	641	1009	537		1	1	1		3
mmu-miR-714	3	0	0		0	0	0		0
mmu-miR-709	1	0	0		0	0	0		0
mmu-miR-192-3p	0	2	1		0	0	0		0
mmu-miR-706	0	0	1		0	0	0		0
mmu-miR-704	1	0	2		0	0	0		0
mmu-miR-703	1	0	0		0	0	0		0
mmu-miR-702	0	1	1		0	0	0		0
mmu-miR-3072-3p	0	1	1		0	0	0		0
mmu-miR-296-5p	5	2	3		0	0	0		0
mmu-miR-455-3p	0	0	8		0	0	0		0
mmu-miR-450b-5p	23	22	16		1	1	1		3
mmu-miR-186-5p	3531	4888	3398		1	1	1		3
mmu-miR-3070b-5p_mmu-miR-3070a-5p	0	1	1		0	0	0		0
mmu-miR-3088-3p	0	0	0		0	0	0		0
mmu-let-7c-5p	42167	38649	105761		1	1	1		3
mmu-miR-133b-3p	0	0	0		0	0	0		0
mmu-miR-3093-3p	1	2	1		0	0	0		0
mmu-miR-3078-5p	20	12	19		1	1	1		3
mmu-miR-5619-3p	0	0	0		0	0	0		0
mmu-let-7e-5p	2634	2063	2815		1	1	1		3
mmu-miR-138-5p	4519	5435	3295		1	1	1		3
mmu-miR-124-3p	28051	33016	31854		1	1	1		3
mmu-miR-200a-3p	29	39	59		1	1	1		3
mmu-miR-1249-3p	4	1	15		0	0	1		1
mmu-miR-433-3p	83	78	230		1	1	1		3
mmu-miR-132-3p	888	710	3080		1	1	1		3
mmu-miR-199b-5p	3	5	4		0	0	0		0
mmu-miR-185-5p	14	2	49		1	0	1		2
mmu-let-7d-5p	5957	6804	7372		1	1	1		3
mmu-miR-196a-5p	0	0	0		0	0	0		0
mmu-miR-3065-5p	12	15	14		1	1	1		3
mmu-miR-382-5p	89	91	520		1	1	1		3
mmu-miR-3103-5p	0	1	0		0	0	0		0
mmu-miR-883a-3p	0	0	0		0	0	0		0
mmu-miR-136-3p	455	669	357		1	1	1		3
mmu-miR-299b-3p	35	38	32		1	1	1		3
mmu-miR-370-3p	473	560	232		1	1	1		3
mmu-miR-669e-3p	0	0	0		0	0	0		0
mmu-miR-344h-3p	0	0	0		0	0	0		0
mmu-miR-744-3p	20	26	25		1	1	1		3
mmu-miR-760-3p	13	29	23		1	1	1		3
mmu-miR-467d-3p	0	2	2		0	0	0		0
mmu-miR-328-5p	1	0	0		0	0	0		0
mmu-miR-1945	0	0	0		0	0	0		0
mmu-miR-145-3p	0	0	1		0	0	0		0
mmu-miR-700-3p	16	22	29		1	1	1		3
mmu-miR-1940	0	0	1		0	0	0		0
mmu-miR-1912-5p	3	2	2		0	0	0		0
mmu-miR-361-5p	1260	1558	1154		1	1	1		3
mmu-let-7a-2-3p	0	0	1		0	0	0		0
mmu-miR-101a-5p	51	72	35		1	1	1		3
mmu-miR-504-5p	0	0	0		0	0	0		0
mmu-miR-873-5p	226	254	186		1	1	1		3
mmu-miR-669n	0	0	0		0	0	0		0
mmu-miR-377-3p	25	38	22		1	1	1		3
mmu-miR-27b-3p	79644	109807	63916		1	1	1		3
mmu-miR-344-3p	150	231	260		1	1	1		3
mmu-miR-3473	0	0	0		0	0	0		0
mmu-miR-3095-5p	3	1	0		0	0	0		0
mmu-miR-203-3p	30	52	81		1	1	1		3
mmu-miR-3094-3p	0	0	0		0	0	0		0
mmu-miR-2182	106	83	235		1	1	1		3
mmu-miR-5624-5p	0	0	0		0	0	0		0
mmu-miR-466i-5p	0	0	0		0	0	0		0
mmu-miR-344g-5p	0	0	0		0	0	0		0
mmu-miR-488-5p	118	169	216		1	1	1		3
mmu-miR-673-3p	118	100	210		1	1	1		3
mmu-miR-770-3p	5	3	27		0	0	1		1
mmu-miR-3084-5p	0	0	5		0	0	0		0
mmu-miR-3082-3p	69	73	106		1	1	1		3
mmu-miR-148b-3p	2666	3065	3624		1	1	1		3
mmu-miR-1843-3p	32	26	79		1	1	1		3
mmu-miR-1199-3p	0	0	2		0	0	0		0
mmu-miR-300-3p	2160	3648	2444		1	1	1		3
mmu-miR-135b-5p	21	33	35		1	1	1		3
mmu-miR-26b-5p	2729	3448	5141		1	1	1		3
mmu-miR-324-3p	17	20	25		1	1	1		3
mmu-miR-1191	5	10	5		0	1	0		1
mmu-miR-376a-3p	301	622	283		1	1	1		3
mmu-miR-433-5p	36	48	45		1	1	1		3
mmu-miR-100-3p	1	1	0		0	0	0		0
mmu-miR-151-3p	6963	8745	12662		1	1	1		3
mmu-miR-106b-3p	22	35	39		1	1	1		3
mmu-miR-181d-5p	1372	1251	1176		1	1	1		3
mmu-miR-193b-5p	0	0	1		0	0	0		0
mmu-miR-667-5p	1	0	2		0	0	0		0
mmu-miR-758-5p	0	0	0		0	0	0		0
mmu-miR-340-3p	299	466	318		1	1	1		3
mmu-miR-141-5p	0	1	0		0	0	0		0
mmu-miR-378-3p	1821	2290	2544		1	1	1		3
mmu-miR-511-3p	0	0	0		0	0	0		0
mmu-miR-369-3p	125	167	170		1	1	1		3
mmu-miR-380-5p	14	12	14		1	1	1		3
mmu-miR-21-5p	5953	8275	5670		1	1	1		3
mmu-miR-872-5p	2159	2776	1571		1	1	1		3
mmu-miR-133a-3p	48	77	117		1	1	1		3
mmu-miR-3068-3p	56	59	63		1	1	1		3
mmu-miR-222-5p	65	70	48		1	1	1		3
mmu-miR-5129	0	0	0		0	0	0		0
mmu-miR-103-3p	3915	4086	6534		1	1	1		3
mmu-miR-5125	0	1	1		0	0	0		0
mmu-miR-5126	0	0	0		0	0	0		0
mmu-miR-99a-5p	12299	13086	18902		1	1	1		3
mmu-miR-499-5p	1	8	0		0	0	0		0
mmu-miR-22-5p	3	1	9		0	0	0		0
mmu-miR-335-5p	243	491	306		1	1	1		3
mmu-miR-466d-3p	4	2	5		0	0	0		0
mmu-miR-130a-3p	193	228	195		1	1	1		3
mmu-miR-30b-5p	959	1162	1045		1	1	1		3
mmu-miR-26a-1-3p	3	0	4		0	0	0		0
mmu-miR-466a-5p	0	0	0		0	0	0		0
mmu-miR-129-5p	447	491	919		1	1	1		3
mmu-miR-188-3p	47	63	38		1	1	1		3
mmu-miR-666-3p	383	464	300		1	1	1		3
mmu-miR-671-5p	11	17	23		1	1	1		3
mmu-miR-374c-3p	104	104	149		1	1	1		3
mmu-miR-139-3p	3	1	4		0	0	0		0
mmu-miR-876-5p	0	0	0		0	0	0		0
mmu-miR-350-5p	10	7	26		1	0	1		2
mmu-miR-700-5p	2	1	18		0	0	1		1
mmu-miR-190-5p	45	78	62		1	1	1		3
mmu-miR-219-5p	224	401	458		1	1	1		3
mmu-miR-216b-3p	0	0	0		0	0	0		0
mmu-miR-669l-5p	2	1	0		0	0	0		0
mmu-miR-184-3p	31	34	29		1	1	1		3
mmu-miR-302a-3p	0	0	0		0	0	0		0
mmu-miR-877-3p	0	1	0		0	0	0		0
mmu-miR-450a-5p	18	14	11		1	1	1		3
mmu-miR-19a-3p	12	10	10		1	1	1		3
mmu-miR-3103-3p	1	0	7		0	0	0		0
mmu-miR-362-5p	6	12	17		0	1	1		2
mmu-miR-490-3p	99	151	193		1	1	1		3
mmu-miR-181d-3p	0	0	0		0	0	0		0
mmu-miR-34a-3p	1	1	1		0	0	0		0
mmu-miR-127-5p	203	283	240		1	1	1		3
mmu-miR-1964-3p	0	2	2		0	0	0		0
mmu-miR-698	0	0	0		0	0	0		0
mmu-miR-216a-3p	1	2	2		0	0	0		0
mmu-miR-30e-5p	26648	39048	26392		1	1	1		3
mmu-miR-690	3	4	5		0	0	0		0
mmu-miR-692	0	0	0		0	0	0		0
mmu-miR-694	3	2	0		0	0	0		0
mmu-miR-199a-5p	31	38	26		1	1	1		3
mmu-miR-696	0	0	2		0	0	0		0
mmu-miR-409-3p	404	436	625		1	1	1		3
mmu-miR-1843b-5p	1029	1563	950		1	1	1		3
mmu-miR-466n-3p	1	0	0		0	0	0		0
mmu-miR-183-3p	0	0	0		0	0	0		0
mmu-miR-5122	0	0	0		0	0	0		0
mmu-miR-3544-3p	0	0	0		0	0	0		0
mmu-let-7g-3p	4	10	10		0	1	1		2
mmu-miR-544-5p	2	15	6		0	1	0		1
mmu-miR-125a-3p	27	26	22		1	1	1		3
mmu-miR-5621-3p	1	2	2		0	0	0		0
mmu-miR-152-3p	174	141	247		1	1	1		3
mmu-miR-489-3p	0	1	0		0	0	0		0
mmu-miR-344f-3p	8	1	2		0	0	0		0
mmu-miR-1298-3p	242	276	296		1	1	1		3
mmu-miR-3107-5p_mmu-miR-486-5p	1411	1231	4861		1	1	1		3
mmu-miR-423-5p	116	156	118		1	1	1		3
mmu-miR-27a-3p	2571	3564	2521		1	1	1		3
mmu-miR-463-5p	0	0	0		0	0	0		0
mmu-miR-295-3p	0	0	0		0	0	0		0
mmu-miR-215-3p	0	0	0		0	0	0		0
mmu-miR-302b-3p	0	0	0		0	0	0		0
mmu-miR-34c-3p	50	46	142		1	1	1		3
mmu-miR-669p-5p_mmu-miR-669a-5p	1	9	5		0	0	0		0
mmu-miR-496-3p	9	9	17		0	0	1		1
mmu-miR-1251-5p	11	12	12		1	1	1		3
mmu-miR-20b-5p	0	0	1		0	0	0		0
mmu-miR-3096-5p	6	8	5		0	0	0		0
mmu-miR-5624-3p	0	1	0		0	0	0		0
mmu-miR-1197-3p	10	7	4		1	0	0		1
mmu-miR-5615-5p	2	1	0		0	0	0		0
mmu-miR-344e-3p	0	1	0		0	0	0		0
mmu-miR-1839-3p	2	1	9		0	0	0		0
mmu-miR-669o-5p	0	0	0		0	0	0		0
mmu-miR-598-5p	0	0	0		0	0	0		0
mmu-miR-3086-3p	0	0	0		0	0	0		0
mmu-miR-5114	0	0	0		0	0	0		0
mmu-miR-5115	0	0	0		0	0	0		0
mmu-miR-3089-3p	0	0	0		0	0	0		0
mmu-miR-5113	0	2	0		0	0	0		0
mmu-miR-28c	21	10	27		1	1	1		3
mmu-miR-1981-3p	31	51	72		1	1	1		3
mmu-miR-1934-5p	0	0	0		0	0	0		0
mmu-miR-3061-3p	17	32	43		1	1	1		3
mmu-miR-431-3p	27	34	34		1	1	1		3
mmu-miR-495-3p	22	38	70		1	1	1		3
mmu-miR-466p-3p_mmu-miR-466c-3p_mmu-miR-466b-3p	1	5	2		0	0	0		0
mmu-miR-322-3p	39	30	23		1	1	1		3
mmu-miR-466h-3p	0	0	0		0	0	0		0
mmu-miR-363-5p	0	0	0		0	0	0		0
mmu-miR-3085-3p	44	18	42		1	1	1		3
mmu-miR-665-3p	46	69	31		1	1	1		3
mmu-miR-574-5p	0	0	0		0	0	0		0
mmu-miR-342-5p	34	22	2		1	1	0		2
mmu-miR-1982.2-3p	0	0	0		0	0	0		0
mmu-miR-206-3p	0	0	0		0	0	0		0
mmu-miR-146b-3p	0	1	0		0	0	0		0
mmu-miR-3081-3p	0	0	1		0	0	0		0
mmu-miR-344d-3-5p	178	224	156		1	1	1		3
mmu-miR-344h-5p_mmu-miR-344e-5p	0	0	0		0	0	0		0
mmu-miR-375-3p	255	325	403		1	1	1		3
mmu-miR-1960	1	0	2		0	0	0		0
mmu-miR-145-5p	29	25	484		1	1	1		3
mmu-miR-467e-3p	1	0	0		0	0	0		0
mmu-miR-181a-1-3p	1249	1249	1734		1	1	1		3
mmu-miR-341-5p	6	6	6		0	0	0		0
mmu-miR-325-5p	1	0	0		0	0	0		0
mmu-miR-544-3p	0	3	1		0	0	0		0
mmu-miR-20a-3p	8	5	3		0	0	0		0
mmu-miR-448-3p	153	133	115		1	1	1		3
mmu-miR-337-3p	114	202	92		1	1	1		3
mmu-miR-679-5p	2	2	8		0	0	0		0
mmu-miR-3098-5p	1	1	3		0	0	0		0
mmu-miR-379-3p	32	22	24		1	1	1		3
mmu-miR-712-3p	0	0	0		0	0	0		0
mmu-miR-326-3p	186	225	269		1	1	1		3
mmu-miR-3096b-5p	22	29	19		1	1	1		3
mmu-miR-221-3p	1488	1420	2789		1	1	1		3
mmu-miR-5617-5p	0	1	0		0	0	0		0
mmu-let-7f-5p	60797	71603	51803		1	1	1		3
mmu-miR-101c	11061	18427	12009		1	1	1		3
mmu-miR-3475	73	80	54		1	1	1		3
mmu-miR-93-3p	12	9	19		1	0	1		2
mmu-miR-376b-5p	15	19	25		1	1	1		3
mmu-miR-872-3p	234	237	203		1	1	1		3
mmu-miR-466p-5p	0	0	0		0	0	0		0
mmu-miR-154-5p	473	384	533		1	1	1		3
mmu-miR-1943-5p	16	37	17		1	1	1		3
mmu-miR-365-2-5p	0	0	0		0	0	0		0
mmu-miR-3572	0	0	0		0	0	0		0
mmu-miR-425-5p	123	149	243		1	1	1		3
mmu-miR-3075-5p	0	0	0		0	0	0		0
mmu-miR-3102-3p	5	9	26		0	0	1		1
mmu-miR-381-5p	2	2	2		0	0	0		0
mmu-miR-330-3p	10	7	45		1	0	1		2
mmu-miR-130b-5p	8	13	23		0	1	1		2
mmu-miR-25-5p	1	2	1		0	0	0		0
mmu-miR-222-3p	2941	2957	4955		1	1	1		3
mmu-miR-19b-3p	54	54	41		1	1	1		3
mmu-miR-582-5p	64	83	68		1	1	1		3
mmu-miR-148a-3p	8108	11575	6605		1	1	1		3
mmu-miR-421-5p	4	2	2		0	0	0		0
mmu-miR-3071-5p	7	9	13		0	0	1		1
mmu-miR-701-3p	0	1	0		0	0	0		0
mmu-miR-187-3p	354	523	419		1	1	1		3
mmu-miR-181c-3p	556	532	541		1	1	1		3
mmu-miR-879-3p	0	0	0		0	0	0		0
mmu-miR-1b-3p	0	2	0		0	0	0		0
mmu-miR-138-2-3p	12	11	18		1	1	1		3
mmu-miR-3110-5p	0	0	0		0	0	0		0
mmu-miR-1927	0	0	0		0	0	0		0
mmu-miR-30c-2-3p	64	98	81		1	1	1		3
mmu-miR-24-2-5p	963	1477	826		1	1	1		3
mmu-miR-1198-5p	84	76	186		1	1	1		3
mmu-miR-491-5p	4	1	4		0	0	0		0
mmu-miR-29c-3p	824	1428	780		1	1	1		3
mmu-miR-5626-3p	0	0	0		0	0	0		0
mmu-miR-16-5p	34469	41584	30216		1	1	1		3
mmu-miR-99a-3p	158	149	84		1	1	1		3
mmu-miR-338-5p	29	18	22		1	1	1		3
mmu-miR-3073b-5p	0	0	0		0	0	0		0
mmu-miR-3060-3p	1	0	1		0	0	0		0
mmu-miR-5117-5p	0	0	0		0	0	0		0
mmu-miR-3057-3p	0	0	0		0	0	0		0
mmu-miR-1264-3p	81	88	70		1	1	1		3
mmu-miR-466q	2	0	2		0	0	0		0
mmu-miR-493-3p	4	3	6		0	0	0		0
mmu-miR-129-2-3p	30	35	390		1	1	1		3
mmu-miR-1948-3p	5	4	3		0	0	0		0
mmu-miR-186-3p	1	0	1		0	0	0		0
mmu-miR-154-3p	17	22	12		1	1	1		3
mmu-miR-1933-3p	1	3	0		0	0	0		0
mmu-miR-3059-3p	2	0	0		0	0	0		0
mmu-miR-1943-3p	0	0	1		0	0	0		0
mmu-miR-434-3p	15824	20594	26826		1	1	1		3
mmu-miR-3064-3p	0	0	0		0	0	0		0
mmu-let-7b-5p	2873	2239	6914		1	1	1		3
mmu-miR-200b-5p	2	0	3		0	0	0		0
mmu-let-7c-2-3p_mmu-let-7a-1-3p	8	8	29		0	0	1		1
mmu-miR-5616-5p	0	0	0		0	0	0		0
mmu-miR-669f-3p	0	3	1		0	0	0		0
mmu-miR-365-1-5p	1	0	0		0	0	0		0
mmu-miR-1247-3p	0	0	0		0	0	0		0
mmu-miR-30c-1-3p	255	317	189		1	1	1		3
mmu-miR-764-5p	0	0	0		0	0	0		0
mmu-miR-1930-5p	0	1	0		0	0	0		0
mmu-miR-3073-3p	0	0	0		0	0	0		0
mmu-miR-1186b	0	0	0		0	0	0		0
mmu-miR-540-5p	3	10	1		0	1	0		1
mmu-miR-16-2-3p	0	2	0		0	0	0		0
mmu-miR-3074-5p	5	5	5		0	0	0		0
mmu-miR-669e-5p	0	0	0		0	0	0		0
mmu-miR-592-5p	3	2	4		0	0	0		0
mmu-miR-28-3p	32	39	53		1	1	1		3
mmu-miR-574-3p	4	8	6		0	0	0		0
mmu-let-7a-5p	20796	24618	44484		1	1	1		3
mmu-miR-760-5p	1	1	1		0	0	0		0
mmu-miR-467d-5p	15	12	1		1	1	0		2
mmu-miR-409-5p	968	1397	1861		1	1	1		3
mmu-miR-344d-3p	38	43	144		1	1	1		3
mmu-miR-501-5p	0	0	1		0	0	0		0
mmu-let-7f-1-3p	0	0	0		0	0	0		0
mmu-miR-25-3p	1770	2076	1737		1	1	1		3
mmu-miR-3058-3p	0	0	0		0	0	0		0
mmu-miR-1958	0	0	0		0	0	0		0
mmu-miR-190b-3p	0	0	0		0	0	0		0
mmu-miR-541-3p	9	12	10		0	1	1		2
mmu-miR-873-3p	336	375	802		1	1	1		3
mmu-miR-323-5p	0	0	2		0	0	0		0
mmu-miR-128-1-5p	165	190	355		1	1	1		3
mmu-miR-1929-5p	0	1	0		0	0	0		0
mmu-miR-543-3p	34	51	95		1	1	1		3
mmu-miR-494-3p	1	0	2		0	0	0		0
mmu-miR-669d-5p	2	0	1		0	0	0		0
mmu-miR-708-5p	32	56	58		1	1	1		3
mmu-miR-98-3p	1	2	5		0	0	0		0
mmu-miR-3069-3p	1	3	1		0	0	0		0
mmu-miR-194-5p	442	493	396		1	1	1		3
mmu-miR-195-5p	2272	2226	1922		1	1	1		3
mmu-miR-301a-5p	6	5	5		0	0	0		0
mmu-miR-219-2-3p	468	394	668		1	1	1		3
mmu-miR-3084-3p	22	19	38		1	1	1		3
mmu-miR-5099	126	132	290		1	1	1		3
mmu-miR-1306-3p	0	0	0		0	0	0		0
mmu-miR-487b-5p	0	0	2		0	0	0		0
mmu-miR-92b-3p	3512	4125	5574		1	1	1		3
mmu-miR-135b-3p	1	0	1		0	0	0		0
mmu-miR-219-1-3p	9	5	18		0	0	1		1
mmu-miR-3102-5p.2-5p	4	0	1		0	0	0		0
mmu-miR-410-5p	2	0	3		0	0	0		0
mmu-miR-483-3p	0	0	0		0	0	0		0
mmu-miR-320-3p	34	41	151		1	1	1		3
mmu-miR-15a-3p	3	0	1		0	0	0		0
mmu-miR-106b-5p	88	86	78		1	1	1		3
mmu-miR-467b-5p	4	0	7		0	0	0		0
mmu-miR-485-5p	77	78	214		1	1	1		3
mmu-miR-497-3p	0	1	0		0	0	0		0
mmu-miR-140-3p	307	289	430		1	1	1		3
mmu-miR-667-3p	16	13	21		1	1	1		3
mmu-miR-9-5p	36822	44872	42258		1	1	1		3
mmu-miR-182-3p	0	0	0		0	0	0		0
mmu-miR-297a-5p	0	0	0		0	0	0		0
mmu-miR-369-5p	116	112	158		1	1	1		3
mmu-miR-329-5p	176	231	199		1	1	1		3
mmu-miR-138-1-3p	34	38	51		1	1	1		3
mmu-miR-33-5p	70	141	133		1	1	1		3
mmu-miR-149-3p	1	0	0		0	0	0		0
mmu-miR-1264-5p	4	11	11		0	1	1		2
mmu-miR-1947-5p	8	5	1		0	0	0		0
mmu-miR-181b-1-3p	31	38	16		1	1	1		3
mmu-miR-664-3p	12	16	50		1	1	1		3
mmu-miR-346-5p	27	36	93		1	1	1		3
mmu-miR-15b-5p	53	33	151		1	1	1		3
mmu-miR-126-3p	1885	2107	1552		1	1	1		3
mmu-miR-674-5p	6	13	23		0	1	1		2
mmu-miR-335-3p	400	541	428		1	1	1		3
mmu-miR-411-3p	17	12	19		1	1	1		3
mmu-miR-351-3p	0	0	0		0	0	0		0
mmu-miR-10a-5p	119	136	252		1	1	1		3
mmu-miR-1936	1	0	0		0	0	0		0
mmu-miR-32-5p	0	2	2		0	0	0		0
mmu-miR-30a-5p	22000	32886	23178		1	1	1		3
mmu-miR-1932	0	0	0		0	0	0		0
mmu-miR-688	0	0	0		0	0	0		0
mmu-miR-455-5p	13	16	15		1	1	1		3
mmu-miR-450b-3p	1	0	0		0	0	0		0
mmu-miR-684	0	0	0		0	0	0		0
mmu-miR-672-3p	2	1	2		0	0	0		0
mmu-miR-682	0	0	0		0	0	0		0
mmu-miR-671-3p	125	168	291		1	1	1		3
mmu-miR-1938	0	0	0		0	0	0		0
mmu-miR-3093-5p	12	11	25		1	1	1		3
mmu-miR-223-3p	4	0	5		0	0	0		0
mmu-miR-139-5p	187	224	581		1	1	1		3
mmu-miR-96-3p	0	0	0		0	0	0		0
mmu-miR-1193-5p	1	2	1		0	0	0		0
mmu-miR-211-5p	2	4	14		0	0	1		1
mmu-miR-669b-5p	0	2	0		0	0	0		0
mmu-miR-34b-5p	238	373	213		1	1	1		3
mmu-miR-677-5p	81	106	27		1	1	1		3
mmu-miR-23b-5p	0	0	1		0	0	0		0
mmu-miR-582-3p	195	278	117		1	1	1		3
mmu-miR-466a-3p_mmu-miR-466e-3p	1	0	0		0	0	0		0
mmu-miR-34b-3p	68	57	178		1	1	1		3
mmu-miR-484	382	543	555		1	1	1		3
mmu-miR-153-5p	151	215	103		1	1	1		3
mmu-miR-142-5p	513	709	350		1	1	1		3
mmu-miR-344i	1	1	0		0	0	0		0
mmu-miR-132-5p	11	9	11		1	0	1		2
mmu-miR-339-5p	0	1	3		0	0	0		0
mmu-miR-542-3p	8	8	10		0	0	1		1
mmu-miR-30c-5p	3181	3548	5105		1	1	1		3
mmu-miR-185-3p	7	9	14		0	0	1		1
mmu-miR-122-3p	0	0	0		0	0	0		0
mmu-miR-3065-3p	0	0	0		0	0	0		0
mmu-miR-541-5p	13167	15850	16741		1	1	1		3
mmu-miR-382-3p	0	0	0		0	0	0		0
mmu-miR-503-3p	3	5	1		0	0	0		0
mmu-miR-1843b-3p	18	13	85		1	1	1		3
mmu-miR-3113-5p	0	0	0		0	0	0		0
mmu-miR-370-5p	37	52	49		1	1	1		3
mmu-miR-297b-5p	0	0	0		0	0	0		0
mmu-miR-3080-3p	0	0	0		0	0	0		0
mmu-miR-297c-5p	0	0	0		0	0	0		0
mmu-miR-214-5p	1	1	0		0	0	0		0
mmu-miR-1196-5p	0	1	0		0	0	0		0
mmu-miR-5111-5p	487	314	329		1	1	1		3
mmu-miR-18a-3p	1	1	1		0	0	0		0
mmu-miR-483-5p	0	0	0		0	0	0		0
mmu-miR-466o-5p_mmu-miR-466b-5p	0	0	0		0	0	0		0
mmu-miR-3106-5p	1	3	0		0	0	0		0
mmu-miR-344b-3p	107	208	123		1	1	1		3
mmu-miR-5105	52	33	143		1	1	1		3
mmu-miR-668-3p	373	289	588		1	1	1		3
mmu-miR-3074-1-3p	12	10	20		1	1	1		3
mmu-miR-5102	0	0	0		0	0	0		0
mmu-miR-5101	0	1	0		0	0	0		0
mmu-miR-5100	0	2	1		0	0	0		0
mmu-miR-504-3p	0	0	0		0	0	0		0
mmu-miR-299-5p	0	0	5		0	0	0		0
mmu-miR-345-5p	6	4	5		0	0	0		0
mmu-miR-879-5p	1668	3011	1714		1	1	1		3
mmu-miR-5109	0	0	1		0	0	0		0
mmu-miR-129-1-3p	2	2	18		0	0	1		1
mmu-miR-217-5p	0	1	0		0	0	0		0
mmu-miR-292-5p	0	0	0		0	0	0		0
mmu-miR-670-3p	3	0	2		0	0	0		0
mmu-miR-3112-3p	0	0	0		0	0	0		0
mmu-miR-5621-5p	0	0	0		0	0	0		0
mmu-miR-152-5p	28	34	36		1	1	1		3
mmu-miR-344f-5p	6	5	4		0	0	0		0
mmu-miR-15b-3p	0	2	0		0	0	0		0
mmu-miR-488-3p	1363	2102	1336		1	1	1		3
mmu-miR-3059-5p	147	246	227		1	1	1		3
mmu-miR-144-5p	56	44	17		1	1	1		3
mmu-miR-148b-5p	67	90	57		1	1	1		3
mmu-miR-802-5p	2	2	1		0	0	0		0
mmu-miR-196a-2-3p	0	0	0		0	0	0		0
mmu-miR-300-5p	5	1	7		0	0	0		0
mmu-miR-208a-3p	0	0	0		0	0	0		0
mmu-miR-378-5p	3	7	9		0	0	0		0
mmu-miR-128-2-5p	2	0	9		0	0	0		0
mmu-miR-98-5p	2163	2153	1863		1	1	1		3
mmu-miR-376a-5p	49	69	55		1	1	1		3
mmu-miR-134-3p	27	28	31		1	1	1		3
mmu-miR-1197-5p	0	0	0		0	0	0		0
mmu-miR-215-5p	7	19	17		0	1	1		2
mmu-let-7i-3p	19	18	23		1	1	1		3
mmu-miR-331-3p	6	8	23		0	0	1		1
mmu-miR-150-5p	572	530	1054		1	1	1		3
mmu-miR-598-3p	917	1176	1227		1	1	1		3
mmu-miR-3086-5p	41	51	43		1	1	1		3
mmu-miR-151-5p	24195	30214	28772		1	1	1		3
mmu-miR-301b-5p	0	0	0		0	0	0		0
mmu-miR-592-3p	0	0	0		0	0	0		0
mmu-miR-3087-3p	17	29	26		1	1	1		3
mmu-miR-26b-3p	51	77	54		1	1	1		3
mmu-miR-1981-5p	2	0	4		0	0	0		0
mmu-miR-511-5p	0	0	0		0	0	0		0
mmu-let-7f-2-3p	90	118	81		1	1	1		3
mmu-miR-200c-3p	0	0	4		0	0	0		0
mmu-miR-3061-5p	3	4	2		0	0	0		0
mmu-miR-431-5p	83	127	80		1	1	1		3
mmu-miR-135a-2-3p	16	21	21		1	1	1		3
mmu-miR-21-3p	16	13	13		1	1	1		3
mmu-miR-412-3p	4	3	3		0	0	0		0
mmu-miR-17-3p	8	8	3		0	0	0		0
mmu-miR-3097-3p	0	0	0		0	0	0		0
mmu-miR-181b-2-3p	0	0	0		0	0	0		0
mmu-miR-669a-3-3p	0	0	0		0	0	0		0
mmu-miR-363-3p	2	6	3		0	0	0		0
mmu-miR-133a-5p	1	0	0		0	0	0		0
mmu-miR-29a-3p	5575	8146	6475		1	1	1		3
mmu-miR-10b-5p	111	108	131		1	1	1		3
mmu-miR-106a-5p	0	1	2		0	0	0		0
mmu-miR-7b-3p	0	0	1		0	0	0		0
mmu-miR-452-5p	0	0	0		0	0	0		0
mmu-miR-28-5p	100	66	62		1	1	1		3
mmu-miR-3096b-3p	0	0	1		0	0	0		0
mmu-miR-192-5p	7226	8380	5293		1	1	1		3
mmu-miR-3079-5p	0	0	1		0	0	0		0
mmu-miR-29b-1-5p	0	1	3		0	0	0		0
mmu-miR-1231-5p	0	0	0		0	0	0		0
mmu-miR-3072-5p	0	0	1		0	0	0		0
mmu-miR-296-3p	3	3	3		0	0	0		0
mmu-miR-547-5p	0	0	0		0	0	0		0
mmu-miR-30d-5p	8069	9173	14361		1	1	1		3
mmu-miR-190b-5p	3	4	8		0	0	0		0
mmu-miR-666-5p	227	300	361		1	1	1		3
mmu-miR-871-3p	1	1	2		0	0	0		0
mmu-miR-210-3p	29	62	55		1	1	1		3
mmu-miR-3078-3p	0	0	0		0	0	0		0
mmu-miR-374c-5p	0	1	1		0	0	0		0
mmu-miR-3083-3p	0	0	0		0	0	0		0
mmu-miR-676-3p	328	292	342		1	1	1		3
mmu-miR-448-5p	11	5	19		1	0	1		2
mmu-miR-337-5p	0	0	0		0	0	0		0
mmu-miR-539-5p	8	7	4		0	0	0		0
mmu-miR-679-3p	0	0	0		0	0	0		0
mmu-miR-3070b-3p	0	0	0		0	0	0		0
mmu-miR-3963	0	0	0		0	0	0		0
mmu-miR-3962	1	1	1		0	0	0		0
mmu-miR-200a-5p	1	2	3		0	0	0		0
mmu-miR-3966	0	0	0		0	0	0		0
mmu-miR-466c-5p	0	0	0		0	0	0		0
mmu-miR-31-5p	171	298	400		1	1	1		3
mmu-miR-421-3p	339	387	247		1	1	1		3
mmu-miR-383-5p	80	130	224		1	1	1		3
mmu-miR-877-5p	45	26	33		1	1	1		3
mmu-miR-92a-1-5p	2	6	8		0	0	0		0
mmu-miR-96-5p	8	27	44		0	1	1		2
mmu-let-7d-3p	19	24	15		1	1	1		3
mmu-miR-384-5p	542	671	589		1	1	1		3
mmu-miR-29b-3p	700	1247	825		1	1	1		3
mmu-miR-299b-5p	0	0	0		0	0	0		0
mmu-miR-675-3p	0	0	0		0	0	0		0
mmu-miR-467c-5p	1	0	0		0	0	0		0
mmu-miR-669h-5p	1	0	0		0	0	0		0
mmu-miR-1969	7	5	7		0	0	0		0
mmu-miR-874-5p	33	55	88		1	1	1		3
mmu-miR-1965	0	0	0		0	0	0		0
mmu-miR-107-5p	9	8	3		0	0	0		0
mmu-miR-3102-5p	0	0	1		0	0	0		0
mmu-miR-381-3p	4452	6350	3122		1	1	1		3
mmu-miR-1963	0	0	0		0	0	0		0
mmu-miR-99b-3p	23	29	36		1	1	1		3
mmu-miR-204-5p	13974	10280	37712		1	1	1		3
mmu-miR-665-5p	0	0	0		0	0	0		0
mmu-miR-493-5p	32	29	37		1	1	1		3
mmu-miR-540-3p	112	151	229		1	1	1		3
mmu-miR-101b-3p	932	1395	1071		1	1	1		3
mmu-miR-148a-5p	37	53	45		1	1	1		3
mmu-miR-27b-5p	143	191	78		1	1	1		3
mmu-miR-505-5p	1	1	2		0	0	0		0
mmu-miR-377-5p	6	4	13		0	0	1		1
mmu-miR-3091-5p	0	0	0		0	0	0		0
mmu-miR-3544-5p	0	0	0		0	0	0		0
mmu-miR-5132	0	0	0		0	0	0		0
mmu-miR-203-5p	0	3	2		0	0	0		0
mmu-miR-212-5p	1474	1631	1407		1	1	1		3
mmu-miR-3094-5p	0	0	0		0	0	0		0
mmu-miR-599	0	0	0		0	0	0		0
mmu-miR-652-5p	0	0	1		0	0	0		0
mmu-miR-29b-2-5p	0	0	0		0	0	0		0
mmu-miR-1198-3p	4	10	7		0	1	0		1
mmu-miR-3104-3p	0	0	0		0	0	0		0
mmu-miR-3062-5p	0	0	0		0	0	0		0
mmu-miR-3071-3p	513	849	381		1	1	1		3
mmu-miR-218-2-3p	18	23	14		1	1	1		3
mmu-miR-338-3p	2963	3934	2672		1	1	1		3
mmu-miR-3082-5p	0	0	0		0	0	0		0
mmu-miR-3066-5p	2	2	1		0	0	0		0
mmu-miR-449c-5p	1	9	4		0	0	0		0
mmu-miR-216a-5p	3	7	4		0	0	0		0
mmu-miR-1251-3p	0	0	0		0	0	0		0
mmu-miR-324-5p	15	13	100		1	1	1		3
mmu-miR-5710	0	0	0		0	0	0		0
mmu-miR-144-3p	62	60	34		1	1	1		3
mmu-miR-5615-3p	0	0	0		0	0	0		0
mmu-miR-669m-3p	0	0	0		0	0	0		0
mmu-miR-1196-3p	2	5	10		0	0	1		1
mmu-miR-200c-5p	0	0	0		0	0	0		0
mmu-miR-100-5p	17376	22126	33093		1	1	1		3
mmu-miR-1948-5p	0	1	1		0	0	0		0
mmu-miR-5097	1	1	0		0	0	0		0
mmu-miR-470-5p	0	0	0		0	0	0		0
mmu-miR-30e-3p	1430	1880	1189		1	1	1		3
mmu-miR-193b-3p	15	33	40		1	1	1		3
mmu-miR-1224-3p	0	0	5		0	0	0		0
mmu-miR-1941-3p	0	1	1		0	0	0		0
mmu-miR-434-5p	4369	7168	5152		1	1	1		3
mmu-miR-3064-5p	2	0	1		0	0	0		0
mmu-miR-3077-3p	0	0	2		0	0	0		0
mmu-miR-380-3p	4	2	2		0	0	0		0
mmu-miR-465b-3p_mmu-miR-465c-3p_mmu-miR-465a-3p	0	0	0		0	0	0		0
mmu-miR-27a-5p	2	2	2		0	0	0		0
mmu-miR-449a-5p	21	15	14		1	1	1		3
mmu-miR-3070a-3p	0	0	0		0	0	0		0
mmu-miR-532-5p	390	342	547		1	1	1		3
mmu-miR-191-5p	54578	58576	164856		1	1	1		3
mmu-miR-147-3p	2	3	2		0	0	0		0
mmu-miR-466h-5p	1	1	3		0	0	0		0
mmu-miR-720	13	17	15		1	1	1		3
mmu-miR-3068-5p	50	61	125		1	1	1		3
mmu-miR-3470b	7	11	9		0	1	0		1
mmu-miR-3085-5p	0	0	0		0	0	0		0
mmu-miR-3470a	2	5	5		0	0	0		0
mmu-miR-669a-3p_mmu-miR-669o-3p	0	0	1		0	0	0		0
mmu-miR-770-5p	39	40	44		1	1	1		3
mmu-miR-676-5p	32	46	55		1	1	1		3
mmu-miR-499-3p	0	0	0		0	0	0		0
mmu-miR-344c-3p	31	31	20		1	1	1		3
mmu-miR-208b-3p	7	11	0		0	1	0		1
mmu-miR-1982-5p	0	0	0		0	0	0		0
mmu-miR-218-1-3p	18	22	20		1	1	1		3
mmu-miR-155-5p	2	1	7		0	0	0		0
mmu-miR-130b-3p	34	42	17		1	1	1		3
mmu-miR-376c-3p	35	24	22		1	1	1		3
mmu-miR-125b-1-3p	1059	1363	614		1	1	1		3
mmu-miR-18a-5p	1	0	0		0	0	0		0
mmu-miR-124-5p	21	18	32		1	1	1		3
mmu-miR-741-3p	0	4	0		0	0	0		0
mmu-miR-201-5p	0	1	0		0	0	0		0
mmu-miR-188-5p	10	27	13		1	1	1		3
mmu-miR-505-3p	1	1	4		0	0	0		0
mmu-miR-450a-1-3p	0	0	0		0	0	0		0
mmu-miR-344d-2-5p	0	0	0		0	0	0		0
mmu-miR-1a-3p	2	0	1		0	0	0		0
mmu-miR-134-5p	55	44	81		1	1	1		3
mmu-miR-20a-5p	14	11	17		1	1	1		3
mmu-miR-103-1-5p	0	0	1		0	0	0		0
mmu-miR-16-1-3p	5	9	7		0	0	0		0
mmu-miR-190-3p	4	4	7		0	0	0		0
mmu-miR-677-3p	0	0	0		0	0	0		0
mmu-miR-99b-5p	11182	12487	46869		1	1	1		3
mmu-miR-1249-5p	0	0	0		0	0	0		0
mmu-miR-216b-5p	0	0	1		0	0	0		0
mmu-let-7g-5p	12576	13042	17052		1	1	1		3
mmu-miR-708-3p	706	1058	607		1	1	1		3
mmu-miR-125a-5p	3197	4192	14375		1	1	1		3
mmu-miR-3069-5p	4	9	7		0	0	0		0
mmu-miR-362-3p	4	4	5		0	0	0		0
mmu-miR-140-5p	22	32	29		1	1	1		3
mmu-miR-465c-5p	0	0	0		0	0	0		0
mmu-miR-883a-5p	0	0	0		0	0	0		0
mmu-miR-136-5p	266	488	286		1	1	1		3
mmu-miR-93-5p	146	168	220		1	1	1		3
mmu-miR-137-5p	0	0	2		0	0	0		0
mmu-miR-383-3p	1	5	0		0	0	0		0
mmu-miR-744-5p	84	72	74		1	1	1		3
mmu-miR-92b-5p	1	0	2		0	0	0		0
mmu-miR-328-3p	321	326	489		1	1	1		3
mmu-miR-539-3p	1	5	1		0	0	0		0
mmu-miR-1247-5p	1	3	0		0	0	0		0
mmu-miR-130a-5p	0	0	0		0	0	0		0
mmu-miR-410-3p	6509	9378	8135		1	1	1		3
mmu-miR-24-1-5p	22	26	34		1	1	1		3
mmu-miR-3107-3p	389	331	824		1	1	1		3
mmu-miR-103-2-5p	0	1	1		0	0	0		0
mmu-miR-298-3p	0	0	0		0	0	0		0
mmu-miR-497-5p	264	266	179		1	1	1		3
mmu-miR-34c-5p	13086	17394	12101		1	1	1		3
mmu-miR-701-5p	0	0	0		0	0	0		0
mmu-miR-101a-3p	3191	5069	3289		1	1	1		3
mmu-miR-551b-3p	180	178	233		1	1	1		3
mmu-miR-669k-5p	0	0	0		0	0	0		0
mmu-miR-141-3p	23	49	54		1	1	1		3
mmu-miR-5623-3p	0	0	0		0	0	0		0
mmu-miR-3058-5p	0	0	0		0	0	0		0
mmu-miR-466l-5p	0	0	0		0	0	0		0
mmu-miR-1931	0	0	0		0	0	0		0
mmu-let-7b-3p	0	0	0		0	0	0		0
mmu-miR-3063-3p	0	0	0		0	0	0		0
mmu-miR-1186	0	0	0		0	0	0		0
mmu-miR-449c-3p	0	0	0		0	0	0		0
mmu-miR-345-3p	0	0	0		0	0	0		0
mmu-miR-302d-3p	0	0	0		0	0	0		0
mmu-miR-201-3p	0	0	0		0	0	0		0
mmu-miR-3474	0	0	0		0	0	0		0
mmu-miR-5616-3p	1	0	0		0	0	0		0
mmu-miR-615-5p	0	0	0		0	0	0		0
mmu-miR-135a-1-3p	0	0	0		0	0	0		0
mmu-miR-449a-3p	0	0	0		0	0	0		0
mmu-miR-3077-5p	0	0	0		0	0	0		0
mmu-miR-449b	0	0	0		0	0	0		0
mmu-miR-3101-3p	0	0	0		0	0	0		0
mmu-miR-3099-5p	0	0	0		0	0	0		0
mmu-miR-208b-5p	0	0	0		0	0	0		0
mmu-miR-1930-3p	0	0	0		0	0	0		0
mmu-miR-466f	0	0	0		0	0	0		0
mmu-miR-194-1-3p	0	0	0		0	0	0		0
mmu-miR-3073b-3p	0	0	0		0	0	0		0
mmu-miR-1957	0	0	1		0	0	0		0
mmu-miR-669f-5p	0	0	1		0	0	0		0
mmu-miR-1949	0	0	0		0	0	0		0
mmu-miR-5128	0	0	0		0	0	0		0
mmu-miR-1934-3p	0	0	0		0	0	0		0
mmu-miR-465a-5p	0	0	0		0	0	0		0
mmu-miR-344d-1-5p	0	1	0		0	0	0		0
mmu-miR-367-5p	0	1	0		0	0	0		0
mmu-miR-466o-3p	0	0	0		0	0	0		0
mmu-miR-466l-3p	0	0	0		0	0	0		0
mmu-miR-767	0	0	0		0	0	0		0
mmu-miR-376c-5p	0	0	0		0	0	0		0
mmu-miR-654-3p	0	0	0		0	0	0		0
mmu-miR-450a-2-3p	0	0	0		0	0	0		0

## Sheet: 269 miRNAs_read count ≥ 10
				RPM			Log2(RPM)
miRbase.ID	2 months	6 months	18 months	2 months	6 months	18 months	2 months	6 months	18 months
mmu-miR-1298-5p	2910	2868	2981	1863.3	1506.77	1535.63	10.8636	10.5572	10.5846
mmu-miR-1839-5p	966	1096	450	618.54	575.81	231.812	9.27272	9.16945	7.85681
mmu-miR-764-3p	88	77	85	56.3473	40.4538	43.7867	5.81627	5.3382	5.45242
mmu-miR-341-3p	971	1275	845	621.741	669.853	435.291	9.28017	9.3877	8.76584
mmu-miR-1912-3p	203	185	168	129.983	97.1943	86.5431	7.02218	6.6028	6.43535
mmu-miR-26a-5p	346421	455142	287889	221817	239120	148302	17.759	17.8674	17.1782
mmu-miR-218-5p	6323	6967	5565	4048.68	3660.28	2866.74	11.9832	11.8377	11.4852
mmu-miR-153-3p	11001	17326	7913	7044.05	9102.64	4076.28	12.7822	13.1521	11.993
mmu-miR-143-3p	18476	19527	15115	11830.4	10259	7786.3	13.5302	13.3246	12.9267
mmu-miR-379-5p	90	63	284	57.6279	33.0986	146.299	5.8487	5.0487	7.19278
mmu-miR-330-5p	4483	5974	3684	2870.51	3138.59	1897.77	11.4871	11.6159	10.8901
mmu-miR-128-3p	20684	24664	16675	13244.2	12957.8	8589.92	13.6931	13.6615	13.0684
mmu-miR-126-5p	21702	26795	14909	13896	14077.4	7680.19	13.7624	13.7811	12.9069
mmu-miR-138-5p	4519	5435	3295	2893.56	2855.41	1697.38	11.4986	11.4795	10.7291
mmu-miR-101a-5p	51	72	35	32.6558	37.827	18.0298	5.02927	5.24134	4.17231
mmu-miR-873-5p	226	254	186	144.71	133.445	95.8156	7.17702	7.0601	6.58219
mmu-miR-21-5p	5953	8275	5670	3811.77	4347.47	2920.83	11.8962	12.086	11.5122
mmu-miR-666-3p	383	464	300	245.239	243.774	154.541	7.93804	7.9294	7.27185
mmu-miR-184-3p	31	34	29	19.8496	17.8627	14.939	4.31104	4.15888	3.90101
mmu-miR-127-5p	203	283	240	129.983	148.681	123.633	7.02218	7.21608	6.94992
mmu-miR-30e-5p	26648	39048	26392	17063	20514.8	13595.5	14.0586	14.3244	13.7308
mmu-miR-27a-3p	2571	3564	2521	1646.24	1872.43	1298.66	10.685	10.8707	10.3428
mmu-miR-337-3p	114	202	92	72.9954	106.126	47.3927	6.18973	6.72963	5.56659
mmu-miR-379-3p	32	22	24	20.4899	11.5582	12.3633	4.35684	3.53085	3.62799
mmu-miR-187-3p	354	523	419	226.67	274.771	215.843	7.82445	8.10209	7.75384
mmu-miR-30c-1-3p	255	317	189	163.279	166.544	97.361	7.3512	7.37976	6.60527
mmu-miR-195-5p	2272	2226	1922	1454.78	1169.48	990.094	10.5066	10.1917	9.95142
mmu-miR-329-5p	176	231	199	112.695	121.362	102.512	6.81627	6.92317	6.67965
mmu-miR-138-1-3p	34	38	51	21.7705	19.9642	26.272	4.44431	4.31935	4.71546
mmu-miR-33-5p	70	141	133	44.8217	74.0778	68.5133	5.48613	6.21097	6.09831
mmu-miR-126-3p	1885	2107	1552	1206.98	1106.96	799.494	10.2372	10.1124	9.64294
mmu-miR-582-3p	195	278	117	124.86	146.054	60.2711	6.96417	7.19036	5.91339
mmu-miR-153-5p	151	215	103	96.6868	112.956	53.0592	6.59525	6.81961	5.72953
mmu-miR-142-5p	513	709	350	328.479	372.491	180.298	8.35966	8.54106	7.49424
mmu-miR-879-5p	1668	3011	1714	1068.04	1581.9	882.946	10.0607	10.6274	9.78618
mmu-miR-144-5p	56	44	17	35.8574	23.1165	8.75734	5.1642	4.53085	3.13049
mmu-miR-98-5p	2163	2153	1863	1384.99	1131.13	959.701	10.4357	10.1436	9.90644
mmu-miR-134-3p	27	28	31	17.2884	14.7105	15.9693	4.11173	3.87877	3.99723
mmu-miR-421-3p	339	387	247	217.065	203.32	127.239	7.76198	7.66761	6.9914
mmu-miR-877-5p	45	26	33	28.814	13.6597	16.9995	4.8487	3.77186	4.08742
mmu-miR-140-5p	22	32	29	14.0868	16.812	14.939	3.81627	4.07142	3.90101
mmu-miR-136-5p	266	488	286	170.323	256.383	147.329	7.41213	8.00216	7.2029
mmu-miR-744-5p	84	72	74	53.7861	37.827	38.1202	5.74916	5.24134	5.25248
mmu-miR-497-5p	264	266	179	169.042	139.75	92.2096	7.40124	7.1267	6.52685
mmu-miR-101a-3p	3191	5069	3289	2043.23	2663.12	1694.29	10.9966	11.3789	10.7265
mmu-miR-551b-3p	180	178	233	115.256	93.5167	120.027	6.8487	6.54715	6.90722
mmu-miR-351-5p	86	80	131	55.0667	42.03	67.483	5.78311	5.39335	6.07645
mmu-miR-301a-3p	2002	2738	1807	1281.9	1438.48	930.854	10.3241	10.4903	9.86241
mmu-miR-3099-3p	48	53	35	30.7349	27.8449	18.0298	4.94181	4.79934	4.17231
mmu-miR-301b-3p	57	74	66	36.4977	38.8777	33.9991	5.18973	5.28087	5.08742
mmu-miR-92a-3p	1465	1514	3604	938.054	795.417	1856.56	9.87353	9.63557	10.8584
mmu-miR-672-5p	64	34	89	40.9799	17.8627	45.8472	5.35684	4.15888	5.51876
mmu-miR-7a-5p	43	28	231	27.5333	14.7105	118.997	4.78311	3.87877	6.89478
mmu-miR-1193-3p	12	15	10	7.68372	7.88062	5.15138	2.94181	2.97831	2.36496
mmu-miR-135a-5p	170	248	224	108.853	130.293	115.391	6.76623	7.02561	6.85038
mmu-miR-376b-3p	89	142	66	56.9876	74.6032	33.9991	5.83258	6.22117	5.08742
mmu-miR-149-5p	104	112	308	66.5923	58.8419	158.662	6.05728	5.87877	7.30982
mmu-miR-370-3p	473	560	232	302.867	294.21	119.512	8.24254	8.2007	6.90101
mmu-miR-203-3p	30	52	81	19.2093	27.3195	41.7261	4.26373	4.77186	5.38288
mmu-miR-488-5p	118	169	216	75.5566	88.7883	111.27	6.23949	6.4723	6.79792
mmu-miR-106b-3p	22	35	39	14.0868	18.3881	20.0904	3.81627	4.2007	4.32843
mmu-miR-181d-5p	1372	1251	1176	878.506	657.244	605.802	9.77891	9.36028	9.2427
mmu-miR-99a-5p	12299	13086	18902	7875.18	6875.05	9737.13	12.9431	12.7472	13.2493
mmu-miR-335-5p	243	491	306	155.595	257.959	157.632	7.28166	8.011	7.30042
mmu-miR-130a-3p	193	228	195	123.58	119.785	100.452	6.9493	6.90431	6.65036
mmu-miR-374c-3p	104	104	149	66.5923	54.639	76.7555	6.05728	5.77186	6.2622
mmu-miR-450a-5p	18	14	11	11.5256	7.35524	5.66651	3.52677	2.87877	2.50246
mmu-miR-199a-5p	31	38	26	19.8496	19.9642	13.3936	4.31104	4.31935	3.74347
mmu-miR-1251-5p	11	12	12	7.04341	6.30449	6.18165	2.81627	2.65638	2.62799
mmu-miR-322-3p	39	30	23	24.9721	15.7612	11.8482	4.64225	3.97831	3.56659
mmu-miR-181a-1-3p	1249	1249	1734	799.747	656.193	893.249	9.6434	9.35798	9.80292
mmu-miR-3096b-5p	22	29	19	14.0868	15.2359	9.78761	3.81627	3.9294	3.29096
mmu-miR-181c-3p	556	532	541	356.012	279.499	278.689	8.47578	8.1267	8.12251
mmu-miR-28-3p	32	39	53	20.4899	20.4896	27.3023	4.35684	4.35682	4.77095
mmu-miR-25-3p	1770	2076	1737	1133.35	1090.68	894.794	10.1464	10.091	9.80541
mmu-miR-708-5p	32	56	58	20.4899	29.421	29.878	4.35684	4.87877	4.90101
mmu-miR-5099	126	132	290	80.6791	69.3494	149.39	6.33412	6.11581	7.22294
mmu-miR-106b-5p	88	86	78	56.3473	45.1822	40.1807	5.81627	5.49768	5.32843
mmu-miR-15b-5p	53	33	151	33.9364	17.3374	77.7858	5.08476	4.11581	6.28143
mmu-miR-335-3p	400	541	428	256.124	284.228	220.479	8.0007	8.1509	7.7845
mmu-miR-3074-1-3p	12	10	20	7.68372	5.25375	10.3028	2.94181	2.39335	3.36496
mmu-miR-431-5p	83	127	80	53.1457	66.7226	41.211	5.73188	6.0601	5.36496
mmu-miR-135a-2-3p	16	21	21	10.245	11.0329	10.8179	3.35684	3.46374	3.43535
mmu-miR-10b-5p	111	108	131	71.0744	56.7405	67.483	6.15126	5.82631	6.07645
mmu-miR-676-3p	328	292	342	210.022	153.409	176.177	7.71439	7.26124	7.46088
mmu-miR-676-5p	32	46	55	20.4899	24.1672	28.3326	4.35684	4.59498	4.82439
mmu-miR-125b-1-3p	1059	1363	614	678.089	716.085	316.294	9.40533	9.48399	8.30512
mmu-miR-124-5p	21	18	32	13.4465	9.45674	16.4844	3.74916	3.24134	4.04303
mmu-miR-188-5p	10	27	13	6.4031	14.1851	6.69679	2.67877	3.82631	2.74347
mmu-miR-134-5p	55	44	81	35.2171	23.1165	41.7261	5.1382	4.53085	5.38288
mmu-miR-708-3p	706	1058	607	452.059	555.846	312.689	8.82037	9.11854	8.28858
mmu-miR-93-5p	146	168	220	93.4853	88.2629	113.33	6.54667	6.46374	6.82439
mmu-miR-1843-5p	774	1039	750	495.6	545.864	386.353	8.95303	9.0924	8.59378
mmu-miR-146a-5p	3945	4587	4782	2526.02	2409.89	2463.39	11.3027	11.2348	11.2664
mmu-miR-127-3p	160735	183997	251947	102920	96667.3	129787	16.6512	16.5607	16.9858
mmu-miR-3074-2-3p	97	143	83	62.1101	75.1286	42.7564	5.95676	6.23129	5.41807
mmu-miR-34a-5p	109	105	237	69.7938	55.1643	122.088	6.12503	5.78566	6.93177
mmu-miR-23b-3p	2904	3622	4496	1859.46	1902.91	2316.06	10.8607	10.894	11.1775
mmu-miR-23a-3p	1221	1749	1849	781.819	918.88	952.489	9.61069	9.84373	9.89556
mmu-miR-22-3p	99380	107561	72974	63634	56509.8	37591.6	15.9575	15.7862	15.1981
mmu-miR-212-3p	184	188	233	117.817	98.7704	120.027	6.8804	6.62601	6.90722
mmu-miR-874-3p	1612	2303	2670	1032.18	1209.94	1375.42	10.0115	10.2407	10.4257
mmu-miR-27b-3p	79644	109807	63916	50996.9	57689.8	32925.5	15.6381	15.816	15.0069
mmu-miR-222-5p	65	70	48	41.6202	36.7762	24.7266	5.37921	5.2007	4.62799
mmu-miR-219-5p	224	401	458	143.429	210.675	235.933	7.1642	7.71888	7.88223
mmu-miR-1843b-5p	1029	1563	950	658.879	821.16	489.381	9.36387	9.68152	8.93481
mmu-miR-423-5p	116	156	118	74.276	81.9584	60.7862	6.21482	6.35682	5.92567
mmu-miR-375-3p	255	325	403	163.279	170.747	207.6	7.3512	7.41571	7.69767
mmu-miR-221-3p	1488	1420	2789	952.782	746.032	1436.72	9.896	9.54309	10.4886
mmu-miR-101c	11061	18427	12009	7082.47	9681.08	6186.29	12.79	13.241	12.5949
mmu-miR-222-3p	2941	2957	4955	1883.15	1553.53	2552.51	10.8789	10.6013	11.3177
mmu-miR-582-5p	64	83	68	40.9799	43.6061	35.0294	5.35684	5.44646	5.13049
mmu-miR-24-2-5p	963	1477	826	616.619	775.978	425.504	9.26823	9.59987	8.73303
mmu-miR-29c-3p	824	1428	780	527.616	750.235	401.807	9.04334	9.5512	8.65036
mmu-miR-219-2-3p	468	394	668	299.665	206.998	344.112	8.22721	7.69347	8.42673
mmu-miR-139-5p	187	224	581	119.738	117.684	299.295	6.90374	6.87877	8.22542
mmu-miR-34b-5p	238	373	213	152.394	195.965	109.724	7.25166	7.61445	6.77774
mmu-miR-344b-3p	107	208	123	68.5132	109.278	63.3619	6.09831	6.77186	5.98554
mmu-miR-150-5p	572	530	1054	366.257	278.449	542.955	8.51671	8.12127	9.08469
mmu-miR-29a-3p	5575	8146	6475	3569.73	4279.7	3335.52	11.8016	12.0633	11.7037
mmu-miR-874-5p	33	55	88	21.1302	28.8956	45.3321	4.40124	4.85278	5.50246
mmu-miR-101b-3p	932	1395	1071	596.769	732.897	551.712	9.22103	9.51747	9.10777
mmu-miR-27b-5p	143	191	78	91.5644	100.347	40.1807	6.51671	6.64885	5.32843
mmu-miR-212-5p	1474	1631	1407	943.817	856.886	724.799	9.88236	9.74296	9.50144
mmu-miR-338-3p	2963	3934	2672	1897.24	2066.82	1376.45	10.8897	11.0132	10.4267
mmu-miR-3068-5p	50	61	125	32.0155	32.0478	64.3922	5.0007	5.00216	6.00881
mmu-miR-328-3p	321	326	489	205.54	171.272	251.902	7.68327	7.42015	7.97672
mmu-miR-34c-5p	13086	17394	12101	8379.1	9138.36	6233.68	13.0326	13.1577	12.6059
mmu-miR-125b-5p	13587	16293	46495	8699.89	8559.93	23951.3	13.0868	13.0634	14.5478
mmu-miR-501-3p	99	97	436	63.3907	50.9613	224.6	5.9862	5.67133	7.81121
mmu-miR-7a-1-3p	46	46	76	29.4543	24.1672	39.1505	4.8804	4.59498	5.29096
mmu-miR-451	260	274	432	166.481	143.953	222.539	7.37921	7.16945	7.79792
mmu-miR-24-3p	158	122	1514	101.169	64.0957	779.918	6.66062	6.00216	9.60718
mmu-miR-199b-3p_mmu-miR-199a-3p	113	95	325	72.3551	49.9106	167.42	6.17702	5.64127	7.38733
mmu-miR-183-5p	753	1396	3234	482.154	733.423	1665.95	8.91335	9.5185	10.7021
mmu-miR-182-5p	75	131	224	48.0233	68.8241	115.391	5.58566	6.10484	6.85038
mmu-miR-423-3p	56	55	64	35.8574	28.8956	32.9688	5.1642	4.85278	5.04303
mmu-miR-181b-5p	3556	4070	5555	2276.94	2138.27	2861.59	11.1529	11.0622	11.4826
mmu-miR-342-3p	1637	1792	4441	1048.19	941.471	2287.73	10.0337	9.87877	11.1597
mmu-miR-181a-5p	35829	40088	57633	22941.7	21061.2	29688.9	14.4857	14.3623	14.8576
mmu-miR-107-3p	131	97	275	83.8806	50.9613	141.663	6.39027	5.67133	7.14632
mmu-miR-652-3p	92	117	402	58.9085	61.4688	207.085	5.8804	5.94178	7.69408
mmu-let-7c-5p	42167	38649	105761	27000	20305.2	54481.5	14.7207	14.3096	15.7335
mmu-miR-132-3p	888	710	3080	568.595	373.016	1586.62	9.15126	8.54309	10.6317
mmu-miR-382-5p	89	91	520	56.9876	47.8091	267.872	5.83258	5.57921	8.0654
mmu-miR-344-3p	150	231	260	96.0465	121.362	133.936	6.58566	6.92317	7.0654
mmu-miR-673-3p	118	100	210	75.5566	52.5375	108.179	6.23949	5.71527	6.75728
mmu-miR-324-3p	17	20	25	10.8853	10.5075	12.8784	3.44431	3.39335	3.68689
mmu-miR-151-3p	6963	8745	12662	4458.48	4594.4	6522.67	12.1223	12.1657	12.6712
mmu-miR-133a-3p	48	77	117	30.7349	40.4538	60.2711	4.94181	5.3382	5.91339
mmu-miR-129-5p	447	491	919	286.219	257.959	473.411	8.16097	8.011	8.88695
mmu-miR-490-3p	99	151	193	63.3907	79.3316	99.4216	5.9862	6.30982	6.63549
mmu-miR-3107-5p_mmu-miR-486-5p	1411	1231	4861	903.478	646.736	2504.08	9.81935	9.33703	11.2901
mmu-miR-34c-3p	50	46	142	32.0155	24.1672	73.1495	5.0007	4.59498	6.19278
mmu-miR-3061-3p	17	32	43	10.8853	16.812	22.1509	3.44431	4.07142	4.46929
mmu-miR-495-3p	22	38	70	14.0868	19.9642	36.0596	3.81627	4.31935	5.17231
mmu-miR-425-5p	123	149	243	78.7582	78.2808	125.178	6.29936	6.29059	6.96784
mmu-miR-30c-2-3p	64	98	81	40.9799	51.4867	41.7261	5.35684	5.68613	5.38288
mmu-miR-1198-5p	84	76	186	53.7861	39.9285	95.8156	5.74916	5.31935	6.58219
mmu-let-7b-5p	2873	2239	6914	1839.61	1176.31	3561.66	10.8452	10.2001	11.7983
mmu-let-7a-5p	20796	24618	44484	13315.9	12933.7	22915.4	13.7009	13.6588	14.484
mmu-miR-344d-3p	38	43	144	24.3318	22.5911	74.1798	4.60477	4.49768	6.21295
mmu-miR-873-3p	336	375	802	215.144	197.015	413.14	7.74916	7.62216	8.69049
mmu-miR-128-1-5p	165	190	355	105.651	99.8212	182.874	6.72317	6.64127	7.5147
mmu-miR-543-3p	34	51	95	21.7705	26.7941	48.9381	4.44431	4.74384	5.61289
mmu-miR-92b-3p	3512	4125	5574	2248.77	2167.17	2871.38	11.1349	11.0816	11.4875
mmu-miR-320-3p	34	41	151	21.7705	21.5404	77.7858	4.44431	4.42897	6.28143
mmu-miR-485-5p	77	78	214	49.3039	40.9792	110.239	5.62363	5.35682	6.7845
mmu-miR-140-3p	307	289	430	196.575	151.833	221.509	7.61894	7.24634	7.79122
mmu-miR-346-5p	27	36	93	17.2884	18.9135	47.9078	4.11173	4.24134	5.58219
mmu-miR-10a-5p	119	136	252	76.1969	71.4509	129.815	6.25166	6.15888	7.02031
mmu-miR-671-3p	125	168	291	80.0388	88.2629	149.905	6.32263	6.46374	7.22791
mmu-miR-34b-3p	68	57	178	43.5411	29.9463	91.6945	5.44431	4.90431	6.51876
mmu-miR-370-5p	37	52	49	23.6915	27.3195	25.2417	4.5663	4.77186	4.65774
mmu-miR-5111-5p	487	314	329	311.831	164.968	169.48	8.28462	7.36604	7.40497
mmu-miR-668-3p	373	289	588	238.836	151.833	302.901	7.89987	7.24634	8.2427
mmu-miR-383-5p	80	130	224	51.2248	68.2987	115.391	5.67877	6.09379	6.85038
mmu-miR-204-5p	13974	10280	37712	8947.69	5400.85	19426.9	13.1273	12.399	14.2458
mmu-miR-540-3p	112	151	229	71.7147	79.3316	117.967	6.1642	6.30982	6.88223
mmu-miR-324-5p	15	13	100	9.60465	6.82987	51.5138	3.26373	2.77186	5.68689
mmu-miR-100-5p	17376	22126	33093	11126	11624.4	17047.4	13.4417	13.5049	14.0573
mmu-miR-191-5p	54578	58576	164856	34946.9	30774.3	84923.5	15.0929	14.9094	16.3739
mmu-miR-99b-5p	11182	12487	46869	7159.95	6560.35	24144	12.8057	12.6796	14.5594
mmu-miR-125a-5p	3197	4192	14375	2047.07	2202.37	7405.1	10.9993	11.1048	12.8543
mmu-miR-3107-3p	389	331	824	249.081	173.899	424.473	7.96047	7.44211	8.72953
mmu-miR-7b-5p	21	20	49	13.4465	10.5075	25.2417	3.74916	3.39335	4.65774
mmu-miR-30b-3p	31	35	32	19.8496	18.3881	16.4844	4.31104	4.2007	4.04303
mmu-miR-758-3p	125	166	251	80.0388	87.2122	129.3	6.32263	6.44646	7.01457
mmu-miR-340-5p	975	1629	1016	624.302	855.835	523.38	9.2861	9.74119	9.03171
mmu-miR-125b-2-3p	559	608	310	357.933	319.428	159.693	8.48355	8.31935	7.31915
mmu-miR-146b-5p	10195	12967	11083	6527.96	6812.53	5709.27	12.6724	12.734	12.4791
mmu-miR-487b-3p	411	412	265	263.167	216.454	136.511	8.03984	7.75792	7.09288
mmu-miR-15a-5p	189	246	145	121.019	129.242	74.6949	6.91909	7.01393	6.22294
mmu-miR-181c-5p	9101	8217	8089	5827.46	4317	4166.95	12.5087	12.0758	12.0248
mmu-miR-411-5p	22677	24666	13919	14520.3	12958.9	7170.2	13.8258	13.6617	12.8078
mmu-miR-30d-3p	211	272	167	135.105	142.902	86.028	7.07794	7.15888	6.42673
mmu-miR-322-5p	460	478	270	294.543	251.129	139.087	8.20233	7.97229	7.11985
mmu-miR-467a-5p	18	24	16	11.5256	12.609	8.2422	3.52677	3.65638	3.04303
mmu-miR-325-3p	18	18	21	11.5256	9.45674	10.8179	3.52677	3.24134	3.43535
mmu-miR-339-3p	19	18	14	12.1659	9.45674	7.21193	3.60477	3.24134	2.85038
mmu-miR-137-3p	95	151	123	60.8295	79.3316	63.3619	5.9267	6.30982	5.98554
mmu-miR-1224-5p	110	116	96	70.4341	60.9434	49.4532	6.1382	5.9294	5.62799
mmu-miR-673-5p	641	1009	537	410.439	530.103	276.629	8.68102	9.05013	8.11181
mmu-miR-450b-5p	23	22	16	14.7271	11.5582	8.2422	3.8804	3.53085	3.04303
mmu-miR-433-3p	83	78	230	53.1457	40.9792	118.482	5.73188	5.35682	6.88852
mmu-miR-136-3p	455	669	357	291.341	351.476	183.904	8.18657	8.45728	7.52281
mmu-miR-299b-3p	35	38	32	22.4109	19.9642	16.4844	4.48613	4.31935	4.04303
mmu-miR-148b-3p	2666	3065	3624	1707.07	1610.27	1866.86	10.7373	10.6531	10.8664
mmu-miR-376a-3p	301	622	283	192.733	326.783	145.784	7.59046	8.35219	7.18769
mmu-miR-433-5p	36	48	45	23.0512	25.218	23.1812	4.52677	4.65638	4.53488
mmu-miR-340-3p	299	466	318	191.453	244.825	163.814	7.58084	7.9356	7.35591
mmu-miR-369-3p	125	167	170	80.0388	87.7375	87.5734	6.32263	6.45512	6.45242
mmu-miR-380-5p	14	12	14	8.96434	6.30449	7.21193	3.1642	2.65638	2.85038
mmu-miR-872-5p	2159	2776	1571	1382.43	1458.44	809.281	10.433	10.5102	9.6605
mmu-miR-30b-5p	959	1162	1045	614.057	610.485	538.319	9.26223	9.25381	9.07232
mmu-miR-188-3p	47	63	38	30.0946	33.0986	19.5752	4.91143	5.0487	4.29096
mmu-miR-409-3p	404	436	625	258.685	229.063	321.961	8.01505	7.8396	8.33074
mmu-miR-125a-3p	27	26	22	17.2884	13.6597	11.333	4.11173	3.77186	3.50246
mmu-miR-28c	21	10	27	13.4465	5.25375	13.9087	3.74916	2.39335	3.79792
mmu-miR-431-3p	27	34	34	17.2884	17.8627	17.5147	4.11173	4.15888	4.13049
mmu-miR-3085-3p	44	18	42	28.1736	9.45674	21.6358	4.81627	3.24134	4.43535
mmu-miR-665-3p	46	69	31	29.4543	36.2508	15.9693	4.8804	5.17994	3.99723
mmu-miR-448-3p	153	133	115	97.9675	69.8748	59.2408	6.61423	6.1267	5.88852
mmu-miR-3475	73	80	54	46.7426	42.03	27.8174	5.54667	5.39335	4.79792
mmu-miR-154-5p	473	384	533	302.867	201.744	274.568	8.24254	7.65638	8.10102
mmu-miR-148a-3p	8108	11575	6605	5191.64	6081.21	3402.48	12.342	12.5701	11.7324
mmu-miR-16-5p	34469	41584	30216	22070.9	21847.2	15565.4	14.4299	14.4152	13.9261
mmu-miR-99a-3p	158	149	84	101.169	78.2808	43.2716	6.66062	6.29059	5.43535
mmu-miR-154-3p	17	22	12	10.8853	11.5582	6.18165	3.44431	3.53085	2.62799
mmu-miR-409-5p	968	1397	1861	619.82	733.948	958.671	9.27571	9.51953	9.90489
mmu-miR-667-3p	16	13	21	10.245	6.82987	10.8179	3.35684	2.77186	3.43535
mmu-miR-9-5p	36822	44872	42258	23577.5	23574.6	21768.7	14.5251	14.5249	14.41
mmu-miR-369-5p	116	112	158	74.276	58.8419	81.3917	6.21482	5.87877	6.34681
mmu-miR-181b-1-3p	31	38	16	19.8496	19.9642	8.2422	4.31104	4.31935	3.04303
mmu-miR-455-5p	13	16	15	8.32403	8.40599	7.72706	3.05728	3.07142	2.94992
mmu-miR-677-5p	81	106	27	51.8651	55.6897	13.9087	5.69669	5.79934	3.79792
mmu-miR-484	382	543	555	244.599	285.278	285.901	7.93427	8.15623	8.15937
mmu-miR-541-5p	13167	15850	16741	8430.96	8327.19	8623.92	13.0415	13.0236	13.0741
mmu-miR-488-3p	1363	2102	1336	872.743	1104.34	688.224	9.76941	10.109	9.42673
mmu-miR-3059-5p	147	246	227	94.1256	129.242	116.936	6.55652	7.01393	6.86958
mmu-miR-148b-5p	67	90	57	42.9008	47.2837	29.3628	5.42293	5.56327	4.87592
mmu-miR-376a-5p	49	69	55	31.3752	36.2508	28.3326	4.97155	5.17994	4.82439
mmu-miR-598-3p	917	1176	1227	587.164	617.84	632.074	9.19762	9.27109	9.30395
mmu-miR-28-5p	100	66	62	64.031	34.6747	31.9385	6.0007	5.11581	4.99723
mmu-miR-666-5p	227	300	361	145.35	157.612	185.965	7.18339	7.30024	7.53888
mmu-miR-210-3p	29	62	55	18.569	32.5732	28.3326	4.21482	5.02561	4.82439
mmu-miR-381-3p	4452	6350	3122	2850.66	3336.13	1608.26	11.4771	11.704	10.6513
mmu-miR-99b-3p	23	29	36	14.7271	15.2359	18.545	3.8804	3.9294	4.21295
mmu-miR-493-5p	32	29	37	20.4899	15.2359	19.0601	4.35684	3.9294	4.25248
mmu-miR-148a-5p	37	53	45	23.6915	27.8449	23.1812	4.5663	4.79934	4.53488
mmu-miR-3071-3p	513	849	381	328.479	446.043	196.267	8.35966	8.80104	7.61668
mmu-miR-144-3p	62	60	34	39.6992	31.5225	17.5147	5.31104	4.97831	4.13049
mmu-miR-434-5p	4369	7168	5152	2797.52	3765.88	2653.99	11.4499	11.8788	11.3739
mmu-miR-532-5p	390	342	547	249.721	179.678	281.78	7.96417	7.48927	8.13843
mmu-miR-720	13	17	15	8.32403	8.93137	7.72706	3.05728	3.15888	2.94992
mmu-miR-770-5p	39	40	44	24.9721	21.015	22.6661	4.64225	4.39335	4.50246
mmu-miR-344c-3p	31	31	20	19.8496	16.2866	10.3028	4.31104	4.02561	3.36496
mmu-miR-376c-3p	35	24	22	22.4109	12.609	11.333	4.48613	3.65638	3.50246
mmu-miR-410-3p	6509	9378	8135	4167.78	4926.96	4190.64	12.0251	12.2665	12.033
mmu-miR-17-5p	25	19	27	16.0078	9.98212	13.9087	4.0007	3.31935	3.79792
mmu-miR-1983	56	26	24	35.8574	13.6597	12.3633	5.1642	3.77186	3.62799
mmu-miR-298-5p	1379	1246	436	882.988	654.617	224.6	9.78625	9.35451	7.81121
mmu-miR-323-3p	41	31	55	26.2527	16.2866	28.3326	4.71439	4.02561	4.82439
mmu-miR-135b-5p	21	33	35	13.4465	17.3374	18.0298	3.74916	4.11581	4.17231
mmu-miR-19a-3p	12	10	10	7.68372	5.25375	5.15138	2.94181	2.39335	2.36496
mmu-miR-19b-3p	54	54	41	34.5768	28.3702	21.1206	5.11173	4.82631	4.40058
mmu-miR-449a-5p	21	15	14	13.4465	7.88062	7.21193	3.74916	2.97831	2.85038
mmu-miR-130b-3p	34	42	17	21.7705	22.0657	8.75734	4.44431	4.46374	3.13049
mmu-miR-20a-5p	14	11	17	8.96434	5.77912	8.75734	3.1642	2.53085	3.13049

## Sheet: 269 miRNAs - fold change
miRbase.ID	(6 months)/(2 months).fc	(18 months)/(2 months).fc	(18 months)/(6 months).fc
mmu-miR-1298-5p	-1.23662	-1.21338	1.01915
mmu-miR-1839-5p	-1.07421	-2.66828	-2.48396
mmu-miR-764-3p	-1.39288	-1.28686	1.08239
mmu-miR-341-3p	1.07738	-1.42833	-1.53886
mmu-miR-1912-3p	-1.33735	-1.50194	-1.12307
mmu-miR-26a-5p	1.07801	-1.49571	-1.61238
mmu-miR-218-5p	-1.10611	-1.41229	-1.27681
mmu-miR-153-3p	1.29224	-1.72806	-2.23307
mmu-miR-143-3p	-1.15317	-1.51938	-1.31757
mmu-miR-379-5p	-1.7411	2.53868	4.4201
mmu-miR-330-5p	1.09339	-1.51257	-1.65383
mmu-miR-128-3p	-1.0221	-1.54183	-1.50849
mmu-miR-126-5p	1.01305	-1.80933	-1.83295
mmu-miR-138-5p	-1.01336	-1.70472	-1.68225
mmu-miR-101a-5p	1.15835	-1.81121	-2.09802
mmu-miR-873-5p	-1.08442	-1.5103	-1.39273
mmu-miR-21-5p	1.14054	-1.30503	-1.48844
mmu-miR-666-3p	-1.00601	-1.58688	-1.5774
mmu-miR-184-3p	-1.11123	-1.32871	-1.19571
mmu-miR-127-5p	1.14385	-1.05136	-1.2026
mmu-miR-30e-5p	1.2023	-1.25505	-1.50894
mmu-miR-27a-3p	1.1374	-1.26764	-1.44182
mmu-miR-337-3p	1.45387	-1.54023	-2.23928
mmu-miR-379-3p	-1.77275	-1.65732	1.06965
mmu-miR-187-3p	1.21221	-1.05016	-1.27301
mmu-miR-30c-1-3p	1.01999	-1.67705	-1.71058
mmu-miR-195-5p	-1.24395	-1.46934	-1.18118
mmu-miR-329-5p	1.07691	-1.09933	-1.18387
mmu-miR-138-1-3p	-1.09048	1.20677	1.31595
mmu-miR-33-5p	1.65272	1.52857	-1.08122
mmu-miR-126-3p	-1.09036	-1.50969	-1.38458
mmu-miR-582-3p	1.16974	-2.07165	-2.42329
mmu-miR-153-5p	1.16826	-1.82225	-2.12886
mmu-miR-142-5p	1.13399	-1.82187	-2.06597
mmu-miR-879-5p	1.48113	-1.20963	-1.79162
mmu-miR-144-5p	-1.55116	-4.09455	-2.63967
mmu-miR-98-5p	-1.22443	-1.44315	-1.17863
mmu-miR-134-3p	-1.17524	-1.0826	1.08557
mmu-miR-421-3p	-1.0676	-1.70596	-1.59794
mmu-miR-877-5p	-2.10941	-1.69498	1.2445
mmu-miR-140-5p	1.19345	1.06049	-1.12538
mmu-miR-136-5p	1.50528	-1.15607	-1.7402
mmu-miR-744-5p	-1.4219	-1.41096	1.00775
mmu-miR-497-5p	-1.20961	-1.83323	-1.51556
mmu-miR-101a-3p	1.30339	-1.20595	-1.57183
mmu-miR-551b-3p	-1.23246	1.0414	1.28348
mmu-miR-351-5p	-1.31018	1.22548	1.60559
mmu-miR-301a-3p	1.12214	-1.37712	-1.54533
mmu-miR-3099-3p	-1.10379	-1.70467	-1.54438
mmu-miR-301b-3p	1.06521	-1.07349	-1.14349
mmu-miR-92a-3p	-1.17932	1.97916	2.33407
mmu-miR-672-5p	-2.29415	1.11878	2.56664
mmu-miR-7a-5p	-1.87168	4.32192	8.08925
mmu-miR-1193-3p	1.02563	-1.49159	-1.52981
mmu-miR-135a-5p	1.19696	1.06006	-1.12914
mmu-miR-376b-3p	1.30911	-1.67615	-2.19427
mmu-miR-149-5p	-1.13171	2.38259	2.69642
mmu-miR-370-3p	-1.02942	-2.5342	-2.46176
mmu-miR-203-3p	1.4222	2.17218	1.52734
mmu-miR-488-5p	1.17512	1.47267	1.2532
mmu-miR-106b-3p	1.30534	1.42618	1.09257
mmu-miR-181d-5p	-1.33665	-1.45015	-1.08492
mmu-miR-99a-5p	-1.14547	1.23643	1.4163
mmu-miR-335-5p	1.65788	1.01309	-1.63646
mmu-miR-130a-3p	-1.03168	-1.23024	-1.19247
mmu-miR-374c-3p	-1.21877	1.15262	1.40478
mmu-miR-450a-5p	-1.56699	-2.03398	-1.29802
mmu-miR-199a-5p	1.00577	-1.48203	-1.49058
mmu-miR-1251-5p	-1.1172	-1.13941	-1.01987
mmu-miR-322-3p	-1.5844	-2.10768	-1.33027
mmu-miR-181a-1-3p	-1.21877	1.11691	1.36126
mmu-miR-3096b-5p	1.08157	-1.43925	-1.55665
mmu-miR-181c-3p	-1.27375	-1.27745	-1.00291
mmu-miR-28-3p	-1.00002	1.33247	1.33249
mmu-miR-25-3p	-1.03912	-1.2666	-1.21891
mmu-miR-708-5p	1.43588	1.45818	1.01553
mmu-miR-5099	-1.16337	1.85166	2.15416
mmu-miR-106b-5p	-1.24711	-1.40235	-1.12447
mmu-miR-15b-5p	-1.95742	2.2921	4.4866
mmu-miR-335-3p	1.10973	-1.16167	-1.28914
mmu-miR-3074-1-3p	-1.46252	1.34085	1.96103
mmu-miR-431-5p	1.25546	-1.2896	-1.61905
mmu-miR-135a-2-3p	1.07691	1.05592	-1.01987
mmu-miR-10b-5p	-1.25262	-1.05322	1.18933
mmu-miR-676-3p	-1.36903	-1.19211	1.14841
mmu-miR-676-5p	1.17947	1.38276	1.17235
mmu-miR-125b-1-3p	1.05604	-2.14385	-2.26398
mmu-miR-124-5p	-1.4219	1.22592	1.74314
mmu-miR-188-5p	2.21535	1.04587	-2.1182
mmu-miR-134-5p	-1.52346	1.18483	1.80504
mmu-miR-708-3p	1.22959	-1.44572	-1.77764
mmu-miR-93-5p	-1.05917	1.21228	1.28401
mmu-miR-1843-5p	1.10142	-1.28276	-1.41286
mmu-miR-146a-5p	-1.04819	-1.02543	1.0222
mmu-miR-127-3p	-1.06468	1.26105	1.34262
mmu-miR-3074-2-3p	1.2096	-1.45265	-1.75713
mmu-miR-34a-5p	-1.2652	1.74926	2.21316
mmu-miR-23b-3p	1.02336	1.24555	1.21712
mmu-miR-23a-3p	1.17531	1.2183	1.03658
mmu-miR-22-3p	-1.12607	-1.69277	-1.50325
mmu-miR-212-3p	-1.19284	1.01876	1.21521
mmu-miR-874-3p	1.17222	1.33254	1.13677
mmu-miR-27b-3p	1.13124	-1.54885	-1.75213
mmu-miR-222-5p	-1.13171	-1.68321	-1.48731
mmu-miR-219-5p	1.46884	1.64494	1.11989
mmu-miR-1843b-5p	1.2463	-1.34635	-1.67796
mmu-miR-423-5p	1.10343	-1.22192	-1.34831
mmu-miR-375-3p	1.04574	1.27145	1.21584
mmu-miR-221-3p	-1.27713	1.50792	1.92581
mmu-miR-101c	1.36691	-1.14487	-1.56493
mmu-miR-222-3p	-1.21217	1.35544	1.64303
mmu-miR-582-5p	1.06409	-1.16987	-1.24484
mmu-miR-24-2-5p	1.25844	-1.44915	-1.82367
mmu-miR-29c-3p	1.42193	-1.31311	-1.86715
mmu-miR-219-2-3p	-1.44767	1.14832	1.6624
mmu-miR-139-5p	-1.01745	2.49958	2.54321
mmu-miR-34b-5p	1.28591	-1.38888	-1.78597
mmu-miR-344b-3p	1.59499	-1.0813	-1.72466
mmu-miR-150-5p	-1.31535	1.48244	1.94993
mmu-miR-29a-3p	1.19889	-1.07022	-1.28307
mmu-miR-874-5p	1.3675	2.14537	1.56882
mmu-miR-101b-3p	1.22811	-1.08167	-1.32841
mmu-miR-27b-5p	1.09591	-2.27881	-2.49738
mmu-miR-212-5p	-1.10145	-1.30218	-1.18224
mmu-miR-338-3p	1.08938	-1.37836	-1.50156
mmu-miR-3068-5p	1.00101	2.01128	2.00925
mmu-miR-328-3p	-1.20008	1.22557	1.47077
mmu-miR-34c-5p	1.09061	-1.34417	-1.46597
mmu-miR-125b-5p	-1.01635	2.75306	2.79808
mmu-miR-501-3p	-1.2439	3.54311	4.40726
mmu-miR-7a-1-3p	-1.21877	1.32919	1.61998
mmu-miR-451	-1.1565	1.33673	1.54592
mmu-miR-24-3p	-1.57841	7.70906	12.168
mmu-miR-199b-3p_mmu-miR-199a-3p	-1.44969	2.31386	3.35439
mmu-miR-183-5p	1.52114	3.45524	2.27148
mmu-miR-182-5p	1.43314	2.40281	1.67661
mmu-miR-423-3p	-1.24093	-1.08762	1.14096
mmu-miR-181b-5p	-1.06485	1.25677	1.33827
mmu-miR-342-3p	-1.11335	2.18255	2.42995
mmu-miR-181a-5p	-1.08929	1.2941	1.40965
mmu-miR-107-3p	-1.64597	1.68886	2.77981
mmu-miR-652-3p	1.04346	3.51537	3.36895
mmu-let-7c-5p	-1.32971	2.01783	2.68313
mmu-miR-132-3p	-1.52432	2.79043	4.2535
mmu-miR-382-5p	-1.19198	4.70052	5.60294
mmu-miR-344-3p	1.26357	1.39449	1.10361
mmu-miR-673-3p	-1.43815	1.43176	2.05908
mmu-miR-324-3p	-1.03595	1.18311	1.22564
mmu-miR-151-3p	1.03049	1.46298	1.4197
mmu-miR-133a-3p	1.31622	1.961	1.48987
mmu-miR-129-5p	-1.10955	1.65402	1.83522
mmu-miR-490-3p	1.25147	1.56839	1.25324
mmu-miR-3107-5p_mmu-miR-486-5p	-1.39698	2.77161	3.87188
mmu-miR-34c-3p	-1.32475	2.28482	3.02681
mmu-miR-3061-3p	1.54447	2.03494	1.31757
mmu-miR-495-3p	1.41723	2.55981	1.80621
mmu-miR-425-5p	-1.0061	1.5894	1.59909
mmu-miR-30c-2-3p	1.25639	1.01821	-1.23392
mmu-miR-1198-5p	-1.34706	1.78142	2.39968
mmu-let-7b-5p	-1.56388	1.93609	3.02782
mmu-let-7a-5p	-1.02955	1.7209	1.77176
mmu-miR-344d-3p	-1.07705	3.04868	3.28358
mmu-miR-873-3p	-1.09202	1.92029	2.09699
mmu-miR-128-1-5p	-1.0584	1.73092	1.83201
mmu-miR-543-3p	1.23075	2.2479	1.82645
mmu-miR-92b-3p	-1.03765	1.27687	1.32494
mmu-miR-320-3p	-1.01069	3.57298	3.61116
mmu-miR-485-5p	-1.20314	2.23592	2.69013
mmu-miR-140-3p	-1.29468	1.12684	1.4589
mmu-miR-346-5p	1.094	2.7711	2.533
mmu-miR-10a-5p	-1.06642	1.70367	1.81684
mmu-miR-671-3p	1.10275	1.87291	1.69839
mmu-miR-34b-3p	-1.45397	2.10593	3.06196
mmu-miR-370-5p	1.15314	1.06544	-1.08231
mmu-miR-5111-5p	-1.89026	-1.83993	1.02735
mmu-miR-668-3p	-1.57301	1.26824	1.99496
mmu-miR-383-5p	1.33331	2.25264	1.6895
mmu-miR-204-5p	-1.65672	2.17116	3.597
mmu-miR-540-3p	1.10621	1.64494	1.48701
mmu-miR-324-5p	-1.40627	5.36342	7.54242
mmu-miR-100-5p	1.0448	1.53221	1.46652
mmu-miR-191-5p	-1.13558	2.43008	2.75956
mmu-miR-99b-5p	-1.0914	3.37209	3.68029
mmu-miR-125a-5p	1.07586	3.61741	3.36233
mmu-miR-3107-3p	-1.43233	1.70416	2.44092
mmu-miR-7b-5p	-1.27971	1.8772	2.40226
mmu-miR-30b-3p	-1.07948	-1.20415	-1.11549
mmu-miR-758-3p	1.08962	1.61546	1.48259
mmu-miR-340-5p	1.37087	-1.19283	-1.63521
mmu-miR-125b-2-3p	-1.12055	-2.24139	-2.00027
mmu-miR-146b-5p	1.04359	-1.1434	-1.19324
mmu-miR-487b-3p	-1.21581	-1.92781	-1.58561
mmu-miR-15a-5p	1.06795	-1.62017	-1.73027
mmu-miR-181c-5p	-1.34989	-1.3985	-1.03601
mmu-miR-411-5p	-1.12049	-2.02509	-1.80733
mmu-miR-30d-3p	1.05771	-1.57048	-1.66111
mmu-miR-322-5p	-1.17287	-2.11768	-1.80555
mmu-miR-467a-5p	1.094	-1.39836	-1.52981
mmu-miR-325-3p	-1.21877	-1.06542	1.14393
mmu-miR-339-3p	-1.28648	-1.68691	-1.31126
mmu-miR-137-3p	1.30416	1.04163	-1.25204
mmu-miR-1224-5p	-1.15573	-1.42426	-1.23235
mmu-miR-673-5p	1.29155	-1.48372	-1.9163
mmu-miR-450b-5p	-1.27417	-1.7868	-1.40232
mmu-miR-433-3p	-1.2969	2.22937	2.89126
mmu-miR-136-3p	1.20641	-1.5842	-1.91119
mmu-miR-299b-3p	-1.12255	-1.35952	-1.2111
mmu-miR-148b-3p	-1.06011	1.09361	1.15934
mmu-miR-376a-3p	1.69552	-1.32205	-2.24156
mmu-miR-433-5p	1.094	1.00564	-1.08786
mmu-miR-340-3p	1.27877	-1.16872	-1.49453
mmu-miR-369-3p	1.09619	1.09414	-1.00187
mmu-miR-380-5p	-1.4219	-1.24299	1.14393
mmu-miR-872-5p	1.05498	-1.70822	-1.80214
mmu-miR-30b-5p	-1.00585	-1.14069	-1.13406
mmu-miR-188-3p	1.09982	-1.53738	-1.69084
mmu-miR-409-3p	-1.12932	1.2446	1.40555
mmu-miR-125a-3p	-1.26564	-1.52549	-1.2053
mmu-miR-28c	-2.55941	1.03437	2.64739
mmu-miR-431-3p	1.03322	1.01309	-1.01987
mmu-miR-3085-3p	-2.97921	-1.30218	2.28787
mmu-miR-665-3p	1.23075	-1.84443	-2.27004
mmu-miR-448-3p	-1.40204	-1.65372	-1.1795
mmu-miR-3475	-1.11213	-1.68034	-1.51092
mmu-miR-154-5p	-1.50124	-1.10307	1.36098
mmu-miR-148a-3p	1.17135	-1.52584	-1.78729
mmu-miR-16-5p	-1.01024	-1.41794	-1.40357
mmu-miR-99a-3p	-1.29239	-2.338	-1.80906
mmu-miR-154-3p	1.06182	-1.7609	-1.86977
mmu-miR-409-5p	1.18413	1.54669	1.30618
mmu-miR-667-3p	-1.50002	1.05592	1.58391
mmu-miR-9-5p	-1.00012	-1.08309	-1.08296
mmu-miR-369-5p	-1.2623	1.0958	1.38323
mmu-miR-181b-1-3p	1.00577	-2.40829	-2.4222
mmu-miR-455-5p	1.00985	-1.07726	-1.08786
mmu-miR-677-5p	1.07374	-3.72897	-4.00394
mmu-miR-484	1.16631	1.16886	1.00218
mmu-miR-541-5p	-1.01246	1.02289	1.03563
mmu-miR-488-3p	1.26536	-1.26811	-1.60462
mmu-miR-3059-5p	1.37308	1.24234	-1.10524
mmu-miR-148b-5p	1.10216	-1.46106	-1.61032
mmu-miR-376a-5p	1.1554	-1.10739	-1.27948
mmu-miR-598-3p	1.05224	1.07649	1.02304
mmu-miR-28-5p	-1.84662	-2.00482	-1.08567
mmu-miR-666-5p	1.08436	1.27942	1.17989
mmu-miR-210-3p	1.75417	1.5258	-1.14967
mmu-miR-381-3p	1.1703	-1.77251	-2.07437
mmu-miR-99b-3p	1.03454	1.25924	1.21719
mmu-miR-493-5p	-1.34485	-1.07502	1.251
mmu-miR-148a-5p	1.17531	-1.02201	-1.20118
mmu-miR-3071-3p	1.3579	-1.67363	-2.27263
mmu-miR-144-3p	-1.25939	-2.26663	-1.79977
mmu-miR-434-5p	1.34615	-1.05408	-1.41895
mmu-miR-532-5p	-1.38982	1.12838	1.56825
mmu-miR-720	1.07296	-1.07726	-1.15586
mmu-miR-770-5p	-1.1883	-1.10174	1.07857
mmu-miR-344c-3p	-1.21877	-1.92663	-1.5808
mmu-miR-376c-3p	-1.77737	-1.97748	-1.11259
mmu-miR-410-3p	1.18216	1.00549	-1.17571
mmu-miR-17-5p	-1.60364	-1.15092	1.39336
mmu-miR-1983	-2.62504	-2.90031	-1.10486
mmu-miR-298-5p	-1.34886	-3.93138	-2.91459
mmu-miR-323-3p	-1.61192	1.07922	1.73962
mmu-miR-135b-5p	1.28936	1.34085	1.03994
mmu-miR-19a-3p	-1.46252	-1.49159	-1.01987
mmu-miR-19b-3p	-1.21877	-1.63711	-1.34325
mmu-miR-449a-5p	-1.70628	-1.86448	-1.09272
mmu-miR-130b-3p	1.01356	-2.48598	-2.51968
mmu-miR-20a-5p	-1.55116	-1.02364	1.51534

## Sheet: 80 DE miRNAs - fold change
miRbase.ID	(6 months)/(2 months).fc	(18 months)/(2 months).fc	(18 months)/(6 months).fc
mmu-miR-92a-3p	-1.17932	1.97916	2.33407
mmu-miR-672-5p	-2.29415	1.11878	2.56664
mmu-miR-342-3p	-1.11335	2.18255	2.42995
mmu-miR-652-3p	1.04346	3.51537	3.36895
mmu-miR-149-5p	-1.13171	2.38259	2.69642
mmu-miR-433-3p	-1.2969	2.22937	2.89126
mmu-miR-132-3p	-1.52432	2.79043	4.2535
mmu-miR-673-3p	-1.43815	1.43176	2.05908
mmu-miR-3107-5p_mmu-miR-486-5p	-1.39698	2.77161	3.87188
mmu-miR-28c	-2.55941	1.03437	2.64739
mmu-miR-3061-3p	1.54447	2.03494	1.31757
mmu-miR-3085-3p	-2.97921	-1.30218	2.28787
mmu-miR-1198-5p	-1.34706	1.78142	2.39968
mmu-miR-543-3p	1.23075	2.2479	1.82645
mmu-miR-5099	-1.16337	1.85166	2.15416
mmu-miR-485-5p	-1.20314	2.23592	2.69013
mmu-miR-15b-5p	-1.95742	2.2921	4.4866
mmu-miR-139-5p	-1.01745	2.49958	2.54321
mmu-miR-34b-3p	-1.45397	2.10593	3.06196
mmu-miR-383-5p	1.33331	2.25264	1.6895
mmu-miR-204-5p	-1.65672	2.17116	3.597
mmu-miR-125a-5p	1.07586	3.61741	3.36233
mmu-miR-3107-3p	-1.43233	1.70416	2.44092
mmu-miR-7b-5p	-1.27971	1.8772	2.40226
mmu-miR-125b-5p	-1.01635	2.75306	2.79808
mmu-miR-501-3p	-1.2439	3.54311	4.40726
mmu-miR-24-3p	-1.57841	7.70906	12.168
mmu-miR-199b-3p_mmu-miR-199a-3p	-1.44969	2.31386	3.35439
mmu-miR-183-5p	1.52114	3.45524	2.27148
mmu-miR-182-5p	1.43314	2.40281	1.67661
mmu-miR-7a-5p	-1.87168	4.32192	8.08925
mmu-miR-34a-5p	-1.2652	1.74926	2.21316
mmu-miR-379-5p	-1.7411	2.53868	4.4201
mmu-miR-107-3p	-1.64597	1.68886	2.77981
mmu-let-7c-5p	-1.32971	2.01783	2.68313
mmu-miR-382-5p	-1.19198	4.70052	5.60294
mmu-miR-203-3p	1.4222	2.17218	1.52734
mmu-miR-34c-3p	-1.32475	2.28482	3.02681
mmu-miR-495-3p	1.41723	2.55981	1.80621
mmu-let-7b-5p	-1.56388	1.93609	3.02782
mmu-miR-344d-3p	-1.07705	3.04868	3.28358
mmu-miR-873-3p	-1.09202	1.92029	2.09699
mmu-miR-320-3p	-1.01069	3.57298	3.61116
mmu-miR-346-5p	1.094	2.7711	2.533
mmu-miR-874-5p	1.3675	2.14537	1.56882
mmu-miR-324-5p	-1.40627	5.36342	7.54242
mmu-miR-191-5p	-1.13558	2.43008	2.75956
mmu-miR-3068-5p	1.00101	2.01128	2.00925
mmu-miR-99b-5p	-1.0914	3.37209	3.68029
mmu-miR-1983	-2.62504	-2.90031	-1.10486
mmu-miR-411-5p	-1.12049	-2.02509	-1.80733
mmu-miR-322-5p	-1.17287	-2.11768	-1.80555
mmu-miR-298-5p	-1.34886	-3.93138	-2.91459
mmu-miR-376b-3p	1.30911	-1.67615	-2.19427
mmu-miR-370-3p	-1.02942	-2.5342	-2.46176
mmu-miR-450a-5p	-1.56699	-2.03398	-1.29802
mmu-miR-322-3p	-1.5844	-2.10768	-1.33027
mmu-miR-665-3p	1.23075	-1.84443	-2.27004
mmu-miR-582-3p	1.16974	-2.07165	-2.42329
mmu-miR-144-5p	-1.55116	-4.09455	-2.63967
mmu-miR-28-5p	-1.84662	-2.00482	-1.08567
mmu-miR-877-5p	-2.10941	-1.69498	1.2445
mmu-miR-144-3p	-1.25939	-2.26663	-1.79977
mmu-miR-130b-3p	1.01356	-2.48598	-2.51968
mmu-miR-1839-5p	-1.07421	-2.66828	-2.48396
mmu-miR-125b-2-3p	-1.12055	-2.24139	-2.00027
mmu-miR-153-3p	1.29224	-1.72806	-2.23307
mmu-miR-101a-5p	1.15835	-1.81121	-2.09802
mmu-miR-376a-3p	1.69552	-1.32205	-2.24156
mmu-miR-337-3p	1.45387	-1.54023	-2.23928
mmu-miR-99a-3p	-1.29239	-2.338	-1.80906
mmu-miR-181b-1-3p	1.00577	-2.40829	-2.4222
mmu-miR-677-5p	1.07374	-3.72897	-4.00394
mmu-miR-153-5p	1.16826	-1.82225	-2.12886
mmu-miR-142-5p	1.13399	-1.82187	-2.06597
mmu-miR-381-3p	1.1703	-1.77251	-2.07437
mmu-miR-27b-5p	1.09591	-2.27881	-2.49738
mmu-miR-3071-3p	1.3579	-1.67363	-2.27263
mmu-miR-125b-1-3p	1.05604	-2.14385	-2.26398
mmu-miR-188-5p	2.21535	1.04587	-2.1182
